# Supplementary material for: Evolutionary analysis of the Moringa oleifera genome reveals a recent burst of plastid to nucleus gene duplications
Source: Sci Rep. 2020 Oct 19;10:17646. doi: 10.1038/s41598-020-73937-w (PMC7573628; doi:10.1038/s41598-020-73937-w)
Supplement: Supplementary file 3 — Supplementary tables. [file 41598_2020_73937_MOESM3_ESM.xlsx]

## Sheet: Supplementary Table S1
Supplementary Table S1: Summary of plant genome versions used in this study.
Species	Genome Version
Arabidopsis thaliana (Ath)	TAIR 10
Amborella trichopoda (Atr)	JGI v1
Faidherbia albida (Fal)	AOCC v1
Lablab purpureus (Lpu)	AOCC v1
Moringa oleifera (Mob)	AOCC v1
Oryza sativa ssp. Japonica (Osj)	JGI v7.0
Persea americana cv. Hass (Pah)	COGE (Genome Id: 29302)
Sclerocarya birrea (Sbi)	AOCC v1
Vigna subterránea (Vsu)	AOCC v1
Vitis vinifera (Vvi)	JGI 12xMarch2010
Zea mays (Zma)	AGP v4.0

## Sheet: Supplementary Table S2
Supplementary Table S2. Results of fitting the Badirate GD models of gene family turnover to an orthogroups classification in Moringa and 10 flowering plant species.
FAM NAME	Family sizes	Best Model	Ratio (wAIC_bestmodel/wAIC_secondBestModel) = Support	Net Gene Number Change in ForeGround Lineage	******	#params (GR)	Likelihood (GR)	wAIC (GR)	******	#params (ForeGroundMob)	Likelihood (ForeGroundMob)	wAIC (ForeGroundMob)	******	#params (FR)	Likelihood (FR)	wAIC (FR)
OG0002080	0|0|0|0|24|0|0|0|0|0|0	ForeGroundMob	4311230000000000	24		3	-59.2842	1.63119e-24		5	-2.51144	1		41	-2.51144	2.31952e-16
OG0001584	0|0|1|0|26|0|0|0|0|0|0	ForeGroundMob	430981000000000	26		3	-63.1416	9.75142e-25		5	-5.85439	1		41	-3.55148	2.32029e-15
OG0004185	0|0|1|0|16|0|0|0|0|0|0	ForeGroundMob	152630000000000	16		3	-40.2726	6.55179e-15		5	-5.61361	1		41	-3.31073	2.32021e-15
OG0003772	0|0|0|0|16|2|0|0|0|0|0	ForeGroundMob	8567690000000	16		3	-39.9567	1.16718e-13		5	-8.1777	1		41	-3.6173	2.21797e-14
OG0001443	1|0|2|0|20|3|0|0|1|0|1	ForeGroundMob	5399020000000	20		3	-46.2343	1.48023e-13		5	-14.6929	1		41	-8.01012	1.85219e-13
OG0001730	1|0|0|0|19|2|0|0|1|3|0	ForeGroundMob	2893100000000	19		3	-45.072	3.4565e-13		5	-14.3787	1		41	-7.17211	3.12725e-13
OG0001392	2|0|1|1|18|1|0|2|1|1|1	ForeGroundMob	441308000000	17		3	-39.2307	2.26599e-12		5	-10.4177	1		41	-4.31102	1.04114e-13
OG0000374	1|1|0|1|30|5|1|1|2|2|3	ForeGroundMob	238337000000	30		3	-60.8947	2.80667e-18		5	-18.4802	1		41	-8.67716	4.19574e-12
OG0006037	0|0|0|0|13|0|0|0|1|0|0	ForeGroundMob	135426000000	13		3	-33.1426	7.38412e-12		5	-5.51093	1		41	-3.20811	2.32007e-15
OG0000125	3|6|1|1|45|5|1|3|4|2|5	ForeGroundMob	48524277300	42		3	-81.2185	2.02803e-25		5	-22.361	1		41	-10.9663	2.06082e-11
OG0001576	1|1|1|0|18|3|0|0|1|1|1	ForeGroundMob	40626629082	18		3	-40.5391	2.46144e-11		5	-14.1114	1		41	-4.90946	2.30016e-12
OG0000207	2|3|5|3|29|1|0|4|6|7|0	ForeGroundMob	13619081062	26		3	-56.8171	2.70727e-13		5	-25.8794	1		41	-13.2141	7.34264e-11
OG0000394	1|1|1|1|28|2|0|3|8|0|1	ForeGroundMob	3290581543	27		3	-61.1665	2.1693e-16		5	-23.0996	1		41	-9.01392	3.03898e-10
OG0000842	1|0|0|1|19|2|0|4|7|0|0	ForeGroundMob	1761424122	18		3	-47.3694	3.92704e-10		5	-23.7114	1		41	-9.0008	5.67722e-10
OG0000203	1|0|0|1|37|4|0|8|6|2|2	ForeGroundMob	1094421633	35		3	-77.5878	1.26021e-21		5	-27.4648	1		41	-12.2782	9.13725e-10
OG0001310	1|1|1|1|17|4|0|1|2|0|1	ForeGroundMob	5.66731e+08	16		3	-38.1819	1.7645e-09		5	-16.0265	1		41	-6.8837	2.16795e-12
OG0002268	1|0|2|0|15|1|0|0|0|3|1	ForeGroundMob	2.64963e+08	15		3	-35.5541	3.77411e-09		5	-14.159	1		41	-7.04777	2.8428e-13
OG0001005	1|1|0|0|17|5|0|0|4|2|2	ForeGroundMob	7.07909e+07	16		3	-40.687	1.41261e-08		5	-20.6118	1		41	-10.0535	8.92866e-12
OG0008243	0|0|0|1|10|0|0|0|0|1|0	ForeGroundMob	1.89792e+07	10		3	-26.0573	5.26894e-08		5	-7.29845	1		41	-4.07914	5.80133e-15
OG0008231	0|0|1|1|10|0|0|0|0|0|0	ForeGroundMob	1.89786e+07	10		3	-26.0573	5.26909e-08		5	-7.29848	1		41	-4.07914	5.80151e-15
OG0008048	1|0|0|0|10|0|0|1|0|0|0	ForeGroundMob	1.20522e+07	10		3	-25.4912	8.29724e-08		5	-7.18643	1		41	-3.02709	1.48516e-14
OG0010945	0|0|0|0|9|0|0|1|0|0|0	ForeGroundMob	1.02563e+07	9		3	-23.4198	9.75013e-08		5	-5.27643	1		41	-3.02709	2.19925e-15
OG0000190	4|1|5|4|22|7|1|4|4|7|4	ForeGroundMob	3.69731e+06	19		3	-39.0725	2.70466e-07		5	-21.9493	1		41	-8.8571	1.12535e-10
OG0012456	0|0|0|0|7|0|0|0|0|0|0	ForeGroundMob	2.10338e+06	7		3	-18.4628	4.75425e-07		5	-1.90379	1		41	-1.90379	2.31952e-16
OG0009834	0|0|0|0|9|0|0|0|1|0|1	ForeGroundMob	2.09831e+06	9		3	-23.8033	4.76573e-07		5	-7.24667	1		41	-4.02738	5.80118e-15
OG0000605	1|5|2|3|17|1|0|0|6|1|3	ForeGroundMob	1.73556e+06	16		3	-38.7886	5.76182e-07		5	-22.4218	0.999999		41	-11.0778	1.95898e-11
OG0011627	0|0|0|0|8|0|0|0|0|1|0	ForeGroundMob	1.07818e+06	8		3	-21.1052	9.27491e-07		5	-5.2144	0.999999		41	-2.96936	2.18982e-15
OG0000242	2|2|4|1|31|0|0|0|14|2|0	ForeGroundMob	213026	29		3	-73.4038	1.85614e-16		5	-35.1809	0.999995		41	-11.4501	4.69424e-06
OG0003554	5|0|1|0|11|0|0|0|1|0|0	ForeGroundMob	196728	11		3	-30.6008	5.08314e-06		5	-16.4112	0.999995		41	-5.56957	1.1854e-11
OG0010929	0|0|1|0|8|0|0|0|0|1|0	ForeGroundMob	171148	8		3	-21.2174	5.84286e-06		5	-7.16715	0.999994		41	-3.96965	5.67615e-15
OG0003080	1|1|2|1|11|1|0|0|2|0|1	ForeGroundMob	95959.5	11		3	-26.9341	1.0421e-05		5	-13.4624	0.99999		41	-5.77257	5.07042e-13
OG0005221	1|0|0|0|9|2|0|0|2|0|1	ForeGroundMob	23337.4	9		3	-24.5373	4.28478e-05		5	-12.4795	0.999957		41	-6.27679	1.14597e-13
OG0005222	1|0|1|1|9|1|0|0|0|1|1	ForeGroundMob	22047.8	9		3	-23.0953	4.53539e-05		5	-11.0943	0.999955		41	-4.12173	2.47478e-13
OG0012451	0|0|0|1|6|0|0|0|0|0|0	ForeGroundMob	14950.5	6		3	-16.7443	6.6883e-05		5	-5.1318	0.999933		41	-2.82898	2.31991e-15
OG0002269	1|0|5|0|11|1|0|0|2|2|1	ForeGroundMob	14731.1	10		3	-29.711	6.78789e-05		5	-18.1132	0.999932		41	-8.43315	3.71001e-12
OG0008185	1|0|1|0|8|1|0|0|0|1|0	ForeGroundMob	14501.7	8		3	-21.0709	6.89529e-05		5	-9.48884	0.999931		41	-5.97757	7.76775e-15
OG0005051	1|1|1|1|5|1|1|1|1|1|1	ForeGroundMob	12368.5	4		3	-14.0561	8.08438e-05		5	-2.63316	0.999919		41	-2.63316	2.31934e-16
OG0012151	1|0|0|0|6|0|0|0|0|0|0	ForeGroundMob	9905.02	6		3	-16.3326	0.000100949		5	-5.1318	0.999899		41	-2.74059	2.53422e-15
OG0004658	0|3|1|0|9|0|0|1|1|1|0	ForeGroundMob	9856.19	9		3	-24.5132	0.000101449		5	-13.3173	0.999899		41	-7.53087	7.55757e-14
OG0002760	1|0|1|2|10|2|0|1|3|1|0	ForeGroundMob	7879.81	10		3	-25.6532	0.00012689		5	-14.6812	0.999873		41	-6.33453	9.77801e-13
OG0006973	0|1|0|0|8|0|0|0|0|2|2	ForeGroundMob	6318.16	8		3	-22.4021	0.000158249		5	-11.6509	0.999842		41	-5.58307	1.0013e-13
OG0002597	7|0|0|0|11|0|1|2|0|0|0	ForeGroundMob	1885.54	10		3	-30.1541	0.000530071		5	-20.6121	0.99947		41	-5.84381	6.01122e-10
OG0003208	3|1|1|0|9|0|1|0|1|2|1	ForeGroundMob	1183.76	8		3	-23.5906	0.000844056		5	-14.5141	0.999156		41	-5.60074	1.72211e-12
OG0004652	1|0|1|1|8|4|0|0|1|0|0	ForeGroundMob	983.168	8		3	-23.7408	0.00101609		5	-14.85	0.998984		41	-6.02089	1.58268e-12
OG0011377	2|0|0|0|6|0|0|1|0|0|0	ForeGroundMob	898.674	6		3	-17.7073	0.00111151		5	-8.90635	0.998888		41	-3.94002	3.32478e-14
OG0003079	1|0|1|0|9|6|0|0|0|1|2	ForeGroundMob	413.068	8		3	-27.2763	0.00241507		5	-19.2526	0.997585		41	-7.90967	1.95228e-11
OG0006344	1|1|1|1|4|1|1|0|1|1|1	ForeGroundMob	386.488	3		3	-13.8402	0.00258073		5	-5.88308	0.997419		41	-2.98232	4.20783e-15
OG0005588	2|0|1|1|6|0|1|1|1|1|0	ForeGroundMob	297.545	5		3	-16.5572	0.00334958		5	-8.86159	0.99665		41	-4.11956	2.65079e-14
OG0006030	0|0|1|0|7|0|3|2|0|1|0	ForeGroundMob	287.788	7		3	-21.0306	0.00346274		5	-13.3684	0.996537		41	-6.70715	1.80645e-13
OG0006004	0|1|0|0|7|4|1|0|0|1|0	ForeGroundMob	255.68	7		3	-21.9207	0.00389591		5	-14.3768	0.996104		41	-6.02092	9.83162e-13
OG0004472	1|1|1|2|5|1|1|1|1|1|1	ForeGroundMob	215.981	4		3	-15.489	0.00460869		5	-8.11384	0.995391		41	-3.63345	2.03799e-14
OG0004670	0|2|1|1|6|1|2|0|1|1|1	ForeGroundMob	185.207	5		3	-17.8689	0.00537036		5	-10.6474	0.99463		41	-4.31481	1.29797e-13
OG0014654	0|0|0|0|3|0|0|0|0|0|0	ForeGroundMob	180.224	3		3	-8.69013	0.00551802		5	-1.49592	0.994482		41	-1.49592	2.30672e-16
OG0014662	0|0|0|0|3|0|0|0|0|0|0	ForeGroundMob	180.224	3		3	-8.69013	0.00551802		5	-1.49592	0.994482		41	-1.49592	2.30672e-16
OG0013281	0|0|0|0|4|0|0|0|0|0|1	ForeGroundMob	154.719	4		3	-11.9776	0.00642184		5	-4.93598	0.993578		41	-2.63316	2.30516e-15
OG0013270	0|0|0|0|4|0|0|0|0|1|0	ForeGroundMob	149.423	4		3	-11.9428	0.00664792		5	-4.93602	0.993352		41	-2.63316	2.30474e-15
OG0008124	1|1|0|0|6|0|2|0|0|2|0	ForeGroundMob	140.68	6		3	-18.1958	0.00705818		5	-11.2493	0.992942		41	-6.17739	3.67305e-14
OG0007231	5|0|0|0|7|0|0|0|0|0|0	ForeGroundMob	116.328	7		3	-21.6475	0.0085231		5	-14.8911	0.991477		41	-3.04716	3.20201e-11
OG0005093	1|2|1|1|4|1|1|1|1|1|1	ForeGroundMob	80.8694	3		3	-11.7271	0.0122146		5	-5.33424	0.987785		41	-3.4965	1.43941e-15
OG0011439	1|0|1|1|4|0|0|1|1|0|0	ForeGroundMob	80.3769	3		3	-13.9865	0.0122885		5	-7.59977	0.987711		41	-2.49621	3.77116e-14
OG0004189	0|0|0|1|7|0|0|7|2|0|0	ForeGroundMob	72.0257	7		3	-27.3442	0.0136938		5	-21.0672	0.986306		41	-5.80816	9.69007e-10
OG0002493	1|2|3|0|8|3|0|0|2|2|1	ForeGroundMob	60.1417	7		3	-23.0196	0.0163554		5	-16.9229	0.983645		41	-9.54395	3.65494e-13
OG0008199	0|1|1|1|3|1|1|1|1|1|1	ForeGroundMob	42.2167	2		3	-11.5354	0.0231392		5	-5.79263	0.976861		41	-2.98232	3.76472e-15
OG0004660	0|4|1|1|6|0|1|0|1|1|1	ForeGroundMob	40.8495	6		3	-19.646	0.0238951		5	-13.9361	0.976105		41	-6.42733	4.12976e-13
OG0010830	1|1|1|0|5|0|0|0|1|0|1	ForeGroundMob	34.2841	5		3	-15.743	0.0283413		5	-10.2083	0.971659		41	-2.63316	4.39287e-13
OG0003409	1|0|3|0|7|2|0|0|3|2|1	ForeGroundMob	30.7152	6		3	-22.112	0.0315306		5	-16.6873	0.968469		41	-9.18554	4.0686e-13
OG0001178	2|1|1|0|9|5|0|4|6|0|2	ForeGroundMob	25.9566	7		3	-28.6349	0.0370966		5	-23.3785	0.962903		41	-11.5194	3.15717e-11
OG0012386	0|0|1|0|4|0|0|0|2|0|0	ForeGroundMob	22.1411	4		3	-14.0362	0.0432131		5	-8.93881	0.956787		41	-3.94002	3.28973e-14
OG0013688	0|0|1|0|3|0|0|0|0|0|0	ForeGroundMob	20.9067	3		3	-9.83912	0.0456482		5	-4.79905	0.954352		41	-2.49621	2.21421e-15
OG0013819	0|0|0|0|3|0|0|0|1|0|0	ForeGroundMob	20.9066	3		3	-9.83909	0.0456484		5	-4.79903	0.954352		41	-2.49621	2.21416e-15
OG0007332	1|0|1|1|3|1|1|1|1|1|1	ForeGroundMob	20.0516	2		3	-10.0575	0.0475023		5	-5.05918	0.952498		41	-2.79326	2.1298e-15
OG0012423	0|0|1|0|4|0|0|2|0|0|0	ForeGroundMob	19.414	4		3	-13.7598	0.048986		5	-8.79381	0.951014		41	-3.94002	2.82852e-14
OG0013808	0|0|0|0|3|0|0|1|0|0|0	ForeGroundMob	18.9418	3		3	-9.68694	0.050146		5	-4.74557	0.949854		41	-2.49621	2.08902e-15
OG0013442	1|0|0|0|3|0|0|0|0|0|0	ForeGroundMob	18.5379	3		3	-9.67507	0.0511826		5	-4.75525	0.948817		41	-2.30714	2.54555e-15
OG0004224	6|0|0|1|7|0|0|1|1|0|0	ForeGroundMob	14.0724	7		3	-23.0773	0.0663466		5	-18.4331	0.933653		41	-4.74117	1.91387e-10
OG0000522	3|1|3|4|9|5|4|2|4|3|3	ForeGroundMob	12.5906	7		3	-21.9155	0.07358		5	-17.3825	0.92642		41	-8.2542	1.97967e-12
OG0012060	0|0|0|0|4|1|0|0|2|0|1	ForeGroundMob	11.3345	4		3	-14.4203	0.0810735		5	-9.99246	0.918926		41	-3.94002	9.06192e-14
OG0004675	0|0|1|4|5|0|0|1|5|0|0	ForeGroundMob	11.1411	5		3	-20.8321	0.0823646		5	-16.4215	0.917635		41	-6.26633	5.47499e-12
OG0000577	7|0|3|1|11|0|0|4|2|11|0	ForeGroundMob	10.4533	7		3	-35.9862	0.0873111		5	-31.6393	0.912685		41	-8.09862	3.54251e-06
OG0001510	5|0|6|3|8|0|1|1|3|0|0	ForeGroundMob	10.3447	6		3	-26.4856	0.0881472		5	-22.1491	0.911853		41	-7.93215	3.15995e-10
OG0003289	1|2|2|2|4|1|1|2|2|1|1	ForeGroundMob	10.1943	3		3	-13.9331	0.0893311		5	-9.61124	0.910669		41	-5.18993	1.75756e-14
OG0002007	2|1|3|2|7|1|1|1|3|3|0	ForeGroundMob	10.0355	6		3	-20.331	0.090617		5	-16.0249	0.909383		41	-7.62287	9.39897e-13
OG0004180	0|0|5|0|6|1|0|2|1|2|0	ForeGroundMob	9.90877	5		3	-22.2484	0.0916694		5	-17.9549	0.908331		41	-8.18328	3.69332e-12
OG0013126	0|0|1|0|3|0|0|0|0|0|1	ForeGroundMob	7.59277	3		3	-10.7354	0.116377		5	-6.70817	0.883623		41	-3.4965	5.08717e-15
OG0005836	1|1|1|1|3|2|1|1|1|1|1	ForeGroundMob	6.4731	2		3	-10.2929	0.133813		5	-6.42525	0.866187		41	-3.30743	4.54004e-15
OG0005957	1|1|1|1|3|1|1|1|1|1|2	ForeGroundMob	6.4731	2		3	-10.2929	0.133813		5	-6.42525	0.866187		41	-3.30743	4.54004e-15
OG0005935	1|1|2|1|3|1|1|1|1|1|1	ForeGroundMob	6.47178	2		3	-9.98521	0.133837		5	-6.11776	0.866163		41	-3.30743	3.33817e-15
OG0006977	0|1|1|1|3|1|1|1|1|2|1	ForeGroundMob	6.19625	2		3	-12.8487	0.138961		5	-9.02478	0.861039		41	-3.98261	3.09177e-14
OG0003357	1|2|1|2|4|1|2|1|2|2|1	ForeGroundMob	5.40794	2		3	-13.9865	0.156056		5	-10.2986	0.843944		41	-5.4965	2.38366e-14
OG0013739	0|0|0|1|2|0|0|0|1|0|0	ForeGroundMob	5.28306	2		3	-8.74082	0.159158		5	-5.07632	0.840842		41	-2.30714	3.10993e-15
OG0000258	8|4|5|4|12|3|5|6|2|4|1	ForeGroundMob	5.11465	5		3	-26.245	0.163542		5	-22.6129	0.836458		41	-10.5348	3.41418e-11
OG0012698	0|2|1|0|3|0|0|0|0|0|0	ForeGroundMob	4.5109	3		3	-11.8893	0.181459		5	-8.3828	0.818541		41	-3.80307	1.85093e-14
OG0006134	1|1|1|1|3|1|1|0|1|2|1	ForeGroundMob	4.44981	2		3	-12.4199	0.183493		5	-8.92705	0.816507		41	-3.79272	3.21494e-14
OG0014253	0|1|0|0|2|0|0|0|0|0|0	ForeGroundMob	3.7837	2		3	-7.47645	0.209043		5	-4.14575	0.790957		41	-2.30714	1.15358e-15
OG0001734	0|1|0|0|6|10|1|2|0|2|4	ForeGroundMob	3.49954	6		3	-27.8908	0.222245		5	-24.6381	0.777755		41	-8.65526	1.57588e-09
OG0012425	0|0|1|2|3|0|0|0|1|0|0	ForeGroundMob	3.44211	3		3	-12.3971	0.225118		5	-9.161	0.774882		41	-3.4965	5.18436e-14
OG0010857	0|1|1|1|2|1|1|0|1|1|1	ForeGroundMob	3.22437	1		3	-10.3047	0.236722		5	-7.13398	0.763278		41	-2.79326	1.35904e-14
OG0003684	3|1|1|1|5|2|0|1|1|1|2	ForeGroundMob	2.79442	3		3	-15.025	0.263545		5	-11.9974	0.736455		41	-5.1004	1.68999e-13
OG0004457	1|1|2|1|3|2|1|1|1|1|2	ForeGroundMob	2.75196	2		3	-11.0285	0.266528		5	-8.01615	0.733472		41	-4.30772	6.93956e-15
OG0009796	0|1|1|1|2|1|1|1|1|1|1	ForeGroundMob	2.72753	1		3	-8.5466	0.268274		5	-5.54321	0.731726		41	-2.79326	2.65482e-15
OG0009787	0|1|1|1|2|1|1|1|1|1|1	ForeGroundMob	2.72753	1		3	-8.5466	0.268274		5	-5.54321	0.731726		41	-2.79326	2.65482e-15
OG0014571	0|0|0|1|2|0|0|0|0|0|0	ForeGroundMob	2.66962	2		3	-7.5919	0.272507		5	-4.60996	0.727493		41	-2.30714	1.68782e-15
OG0000526	4|5|2|1|9|3|2|5|3|4|3	ForeGroundMob	2.58188	6		3	-22.4385	0.279183		5	-19.49	0.720817		41	-11.3134	5.94666e-13
OG0014676	0|0|0|0|2|0|0|0|0|1|0	ForeGroundMob	2.50616	2		3	-7.48185	0.285213		5	-4.5631	0.714787		41	-2.30714	1.58242e-15
OG0014685	0|0|0|0|2|0|0|0|0|1|0	ForeGroundMob	2.50616	2		3	-7.48185	0.285213		5	-4.5631	0.714787		41	-2.30714	1.58242e-15
OG0012952	2|0|0|0|3|0|0|0|0|0|0	ForeGroundMob	2.48727	3		3	-10.2304	0.286757		5	-7.31924	0.713243		41	-2.30714	2.48521e-14
OG0006599	1|2|1|0|3|1|1|1|1|1|1	ForeGroundMob	2.47302	2		3	-13.3165	0.287934		5	-10.4111	0.712066		41	-3.79272	1.23661e-13
OG0014653	0|0|0|0|2|0|0|0|0|0|1	ForeGroundMob	2.46415	2		3	-7.51181	0.288671		5	-4.60996	0.711329		41	-2.30714	1.65033e-15
OG0014678	0|0|0|0|2|0|0|0|0|0|1	ForeGroundMob	2.46415	2		3	-7.51181	0.288671		5	-4.60996	0.711329		41	-2.30714	1.65033e-15
OG0014520	0|0|1|0|2|0|0|0|0|0|0	ForeGroundMob	2.42037	2		3	-7.49388	0.292366		5	-4.60996	0.707634		41	-2.30714	1.64176e-15
OG0014367	0|0|1|0|2|0|0|0|0|0|0	ForeGroundMob	2.42037	2		3	-7.49388	0.292366		5	-4.60996	0.707634		41	-2.30714	1.64176e-15
OG0014428	0|0|1|0|2|0|0|0|0|0|0	ForeGroundMob	2.42037	2		3	-7.49388	0.292366		5	-4.60996	0.707634		41	-2.30714	1.64176e-15
OG0003729	1|1|2|2|3|2|1|1|2|1|2	ForeGroundMob	2.39806	2		3	-11.3002	0.294285		5	-8.42558	0.705715		41	-4.30772	1.00552e-14
OG0007755	1|1|1|1|2|1|1|1|1|1|1	ForeGroundMob	2.38425	1		3	-4.86946	0.295486		5	-2.00058	0.704514		41	-2.00058	1.63414e-16
OG0007684	1|1|1|1|2|1|1|1|1|1|1	ForeGroundMob	2.38425	1		3	-4.86946	0.295486		5	-2.00058	0.704514		41	-2.00058	1.63414e-16
OG0007219	1|1|1|1|2|1|1|1|1|1|1	ForeGroundMob	2.38425	1		3	-4.86946	0.295486		5	-2.00058	0.704514		41	-2.00058	1.63414e-16
OG0008088	1|1|1|1|2|1|1|1|1|1|1	ForeGroundMob	2.38425	1		3	-4.86946	0.295486		5	-2.00058	0.704514		41	-2.00058	1.63414e-16
OG0007370	1|1|1|1|2|1|1|1|1|1|1	ForeGroundMob	2.38425	1		3	-4.86946	0.295486		5	-2.00058	0.704514		41	-2.00058	1.63414e-16
OG0008059	1|1|1|1|2|1|1|1|1|1|1	ForeGroundMob	2.38425	1		3	-4.86946	0.295486		5	-2.00058	0.704514		41	-2.00058	1.63414e-16
OG0007155	1|1|1|1|2|1|1|1|1|1|1	ForeGroundMob	2.38425	1		3	-4.86946	0.295486		5	-2.00058	0.704514		41	-2.00058	1.63414e-16
OG0007440	1|1|1|1|2|1|1|1|1|1|1	ForeGroundMob	2.38425	1		3	-4.86946	0.295486		5	-2.00058	0.704514		41	-2.00058	1.63414e-16
OG0007317	1|1|1|1|2|1|1|1|1|1|1	ForeGroundMob	2.38425	1		3	-4.86946	0.295486		5	-2.00058	0.704514		41	-2.00058	1.63414e-16
OG0007284	1|1|1|1|2|1|1|1|1|1|1	ForeGroundMob	2.38425	1		3	-4.86946	0.295486		5	-2.00058	0.704514		41	-2.00058	1.63414e-16
OG0007272	1|1|1|1|2|1|1|1|1|1|1	ForeGroundMob	2.38425	1		3	-4.86946	0.295486		5	-2.00058	0.704514		41	-2.00058	1.63414e-16
OG0007246	1|1|1|1|2|1|1|1|1|1|1	ForeGroundMob	2.38425	1		3	-4.86946	0.295486		5	-2.00058	0.704514		41	-2.00058	1.63414e-16
OG0007866	1|1|1|1|2|1|1|1|1|1|1	ForeGroundMob	2.38425	1		3	-4.86946	0.295486		5	-2.00058	0.704514		41	-2.00058	1.63414e-16
OG0014661	0|0|0|0|2|0|0|1|0|0|0	ForeGroundMob	2.37484	2		3	-7.47489	0.29631		5	-4.60996	0.70369		41	-2.30714	1.6326e-15
OG0014675	0|0|0|0|2|0|0|1|0|0|0	ForeGroundMob	2.37484	2		3	-7.47489	0.29631		5	-4.60996	0.70369		41	-2.30714	1.6326e-15
OG0001974	2|1|1|2|5|1|3|2|2|3|2	ForeGroundMob	2.31665	3		3	-16.5526	0.301509		5	-13.7125	0.698491		41	-7.18994	1.10225e-13
OG0011539	0|1|1|1|2|1|0|1|1|0|1	ForeGroundMob	2.23088	1		3	-10.7015	0.309513		5	-7.89907	0.690487		41	-2.30714	4.29634e-14
OG0009517	1|1|1|1|2|1|1|0|1|1|1	ForeGroundMob	2.1346	1		3	-8.14572	0.31902		5	-5.38744	0.68098		41	-2.48669	2.87286e-15
OG0009301	1|1|1|1|2|1|1|0|1|1|1	ForeGroundMob	2.1346	1		3	-8.14572	0.31902		5	-5.38744	0.68098		41	-2.48669	2.87286e-15
OG0008973	1|1|1|1|2|1|1|0|1|1|1	ForeGroundMob	2.1346	1		3	-8.14572	0.31902		5	-5.38744	0.68098		41	-2.48669	2.87286e-15
OG0009693	1|1|1|1|2|1|1|0|1|1|1	ForeGroundMob	2.1346	1		3	-8.14572	0.31902		5	-5.38744	0.68098		41	-2.48669	2.87286e-15
OG0009663	1|1|1|1|2|1|1|0|1|1|1	ForeGroundMob	2.1346	1		3	-8.14572	0.31902		5	-5.38744	0.68098		41	-2.48669	2.87286e-15
OG0009202	1|1|1|1|2|1|0|1|1|1|1	ForeGroundMob	2.13043	1		3	-7.56952	0.319445		5	-4.8132	0.680555		41	-2.48669	1.61678e-15
OG0010088	1|1|1|1|2|0|1|1|1|1|0	ForeGroundMob	2.07852	1		3	-7.88923	0.324831		5	-5.15757	0.675169		41	-2.48669	2.26339e-15
OG0009269	1|1|0|1|2|1|1|1|1|1|1	ForeGroundMob	2.06099	1		3	-8.50081	0.326692		5	-5.77762	0.673308		41	-2.48669	4.19611e-15
OG0008306	1|0|1|1|2|1|1|1|1|1|1	ForeGroundMob	2.02165	1		3	-7.45652	0.330945		5	-4.75261	0.669055		41	-2.48669	1.49602e-15
OG0009159	1|1|1|0|2|1|1|1|1|1|1	ForeGroundMob	2.00393	1		3	-10.168	0.332897		5	-7.47293	0.667103		41	-2.48669	2.2651e-14
OG0009462	1|1|1|0|2|1|1|1|1|1|1	ForeGroundMob	2.00393	1		3	-10.168	0.332897		5	-7.47293	0.667103		41	-2.48669	2.2651e-14
OG0010825	1|1|1|1|2|1|0|0|1|1|1	ForeGroundMob	1.92503	1		3	-9.31778	0.341877		5	-6.66284	0.658123		41	-3.09972	5.38457e-15
OG0010203	1|1|1|1|2|1|0|0|1|1|1	ForeGroundMob	1.92503	1		3	-9.31778	0.341877		5	-6.66284	0.658123		41	-3.09972	5.38457e-15
OG0010333	1|1|1|1|2|1|0|0|1|1|1	ForeGroundMob	1.92503	1		3	-9.31778	0.341877		5	-6.66284	0.658123		41	-3.09972	5.38457e-15
OG0000657	7|0|3|3|8|3|1|1|6|2|3	ForeGroundMob	1.88745	5		3	-25.6883	0.346327		5	-23.053	0.653673		41	-8.25391	4.05447e-10
OG0010668	1|0|1|1|2|1|1|1|1|0|1	ForeGroundMob	1.88603	1		3	-9.139	0.346496		5	-6.50452	0.653504		41	-3.09972	4.56387e-15
OG0008648	1|1|1|1|2|1|1|1|1|1|0	ForeGroundMob	1.88364	1		3	-8.72665	0.346784		5	-6.09345	0.653216		41	-2.48669	5.58279e-15
OG0009240	1|1|1|1|2|0|1|1|1|1|1	ForeGroundMob	1.88364	1		3	-8.72665	0.346784		5	-6.09345	0.653216		41	-2.48669	5.58279e-15
OG0009560	1|1|1|1|2|0|1|1|1|1|1	ForeGroundMob	1.88364	1		3	-8.72665	0.346784		5	-6.09345	0.653216		41	-2.48669	5.58279e-15
OG0003647	1|1|1|1|5|1|2|1|3|1|1	ForeGroundMob	1.80988	4		3	-16.411	0.355887		5	-13.8177	0.644113		41	-4.94031	1.07095e-12
OG0010380	1|1|1|0|2|1|0|1|1|1|1	ForeGroundMob	1.74299	1		3	-11.3533	0.364566		5	-8.79768	0.635434		41	-3.09972	4.39605e-14
OG0013033	0|3|0|0|2|0|0|0|0|0|0	ForeGroundMob	1.73461	2		3	-10.8694	0.365683		5	-8.3186	0.634317		41	-2.80278	3.6576e-14
OG0011451	1|1|1|0|2|0|1|1|1|1|0	ForeGroundMob	1.57239	1		3	-11.5021	0.388743		5	-9.04954	0.611257		41	-3.09985	5.43925e-14
OG0012861	0|0|0|0|2|1|1|0|0|1|1	ForeGroundMob	1.56858	2		3	-9.97931	0.38932		5	-7.52914	0.61068		41	-3.79272	5.94185e-15
OG0004028	1|1|1|2|3|1|1|1|3|2|1	ForeGroundMob	1.56457	2		3	-14.2795	0.389929		5	-11.8319	0.610071		41	-5.30801	9.63975e-14
OG0010499	1|1|1|1|2|0|1|0|1|1|1	ForeGroundMob	1.5612	1		3	-10.4478	0.390443		5	-8.00233	0.609557		41	-3.09985	1.90341e-14
OG0010397	1|1|1|1|2|0|0|1|1|1|1	ForeGroundMob	1.52377	1		3	-9.81884	0.396233		5	-7.39765	0.603767		41	-3.09972	1.03e-14
OG0014131	1|0|0|0|2|0|0|0|0|0|0	ForeGroundMob	1.50724	2		3	-7.02024	0.398845		5	-4.60996	0.601155		41	-2.00058	1.89508e-15
OG0006813	1|1|1|0|4|2|1|0|1|1|1	ForeGroundMob	1.50536	4		3	-14.6863	0.399144		5	-12.2772	0.600856		41	-4.59824	3.01381e-13
OG0038721	0|0|0|0|1|0|0|0|0|0|0	ForeGroundMob	1.489	1		3	-3.39839	0.401768		5	-1.00029	0.598232		41	-1.00029	1.38761e-16
OG0039243	0|0|0|0|1|0|0|0|0|0|0	ForeGroundMob	1.489	1		3	-3.39839	0.401768		5	-1.00029	0.598232		41	-1.00029	1.38761e-16
OG0038761	0|0|0|0|1|0|0|0|0|0|0	ForeGroundMob	1.489	1		3	-3.39839	0.401768		5	-1.00029	0.598232		41	-1.00029	1.38761e-16
OG0039780	0|0|0|0|1|0|0|0|0|0|0	ForeGroundMob	1.489	1		3	-3.39839	0.401768		5	-1.00029	0.598232		41	-1.00029	1.38761e-16
OG0038902	0|0|0|0|1|0|0|0|0|0|0	ForeGroundMob	1.489	1		3	-3.39839	0.401768		5	-1.00029	0.598232		41	-1.00029	1.38761e-16
OG0039805	0|0|0|0|1|0|0|0|0|0|0	ForeGroundMob	1.489	1		3	-3.39839	0.401768		5	-1.00029	0.598232		41	-1.00029	1.38761e-16
OG0039281	0|0|0|0|1|0|0|0|0|0|0	ForeGroundMob	1.489	1		3	-3.39839	0.401768		5	-1.00029	0.598232		41	-1.00029	1.38761e-16
OG0039508	0|0|0|0|1|0|0|0|0|0|0	ForeGroundMob	1.489	1		3	-3.39839	0.401768		5	-1.00029	0.598232		41	-1.00029	1.38761e-16
OG0039481	0|0|0|0|1|0|0|0|0|0|0	ForeGroundMob	1.489	1		3	-3.39839	0.401768		5	-1.00029	0.598232		41	-1.00029	1.38761e-16
OG0039086	0|0|0|0|1|0|0|0|0|0|0	ForeGroundMob	1.489	1		3	-3.39839	0.401768		5	-1.00029	0.598232		41	-1.00029	1.38761e-16
OG0039348	0|0|0|0|1|0|0|0|0|0|0	ForeGroundMob	1.489	1		3	-3.39839	0.401768		5	-1.00029	0.598232		41	-1.00029	1.38761e-16
OG0039734	0|0|0|0|1|0|0|0|0|0|0	ForeGroundMob	1.489	1		3	-3.39839	0.401768		5	-1.00029	0.598232		41	-1.00029	1.38761e-16
OG0039416	0|0|0|0|1|0|0|0|0|0|0	ForeGroundMob	1.489	1		3	-3.39839	0.401768		5	-1.00029	0.598232		41	-1.00029	1.38761e-16
OG0039893	0|0|0|0|1|0|0|0|0|0|0	ForeGroundMob	1.489	1		3	-3.39839	0.401768		5	-1.00029	0.598232		41	-1.00029	1.38761e-16
OG0038778	0|0|0|0|1|0|0|0|0|0|0	ForeGroundMob	1.489	1		3	-3.39839	0.401768		5	-1.00029	0.598232		41	-1.00029	1.38761e-16
OG0039644	0|0|0|0|1|0|0|0|0|0|0	ForeGroundMob	1.489	1		3	-3.39839	0.401768		5	-1.00029	0.598232		41	-1.00029	1.38761e-16
OG0038983	0|0|0|0|1|0|0|0|0|0|0	ForeGroundMob	1.489	1		3	-3.39839	0.401768		5	-1.00029	0.598232		41	-1.00029	1.38761e-16
OG0039371	0|0|0|0|1|0|0|0|0|0|0	ForeGroundMob	1.489	1		3	-3.39839	0.401768		5	-1.00029	0.598232		41	-1.00029	1.38761e-16
OG0039791	0|0|0|0|1|0|0|0|0|0|0	ForeGroundMob	1.489	1		3	-3.39839	0.401768		5	-1.00029	0.598232		41	-1.00029	1.38761e-16
OG0039881	0|0|0|0|1|0|0|0|0|0|0	ForeGroundMob	1.489	1		3	-3.39839	0.401768		5	-1.00029	0.598232		41	-1.00029	1.38761e-16
OG0039257	0|0|0|0|1|0|0|0|0|0|0	ForeGroundMob	1.489	1		3	-3.39839	0.401768		5	-1.00029	0.598232		41	-1.00029	1.38761e-16
OG0039808	0|0|0|0|1|0|0|0|0|0|0	ForeGroundMob	1.489	1		3	-3.39839	0.401768		5	-1.00029	0.598232		41	-1.00029	1.38761e-16
OG0039836	0|0|0|0|1|0|0|0|0|0|0	ForeGroundMob	1.489	1		3	-3.39839	0.401768		5	-1.00029	0.598232		41	-1.00029	1.38761e-16
OG0039248	0|0|0|0|1|0|0|0|0|0|0	ForeGroundMob	1.489	1		3	-3.39839	0.401768		5	-1.00029	0.598232		41	-1.00029	1.38761e-16
OG0038713	0|0|0|0|1|0|0|0|0|0|0	ForeGroundMob	1.489	1		3	-3.39839	0.401768		5	-1.00029	0.598232		41	-1.00029	1.38761e-16
OG0039072	0|0|0|0|1|0|0|0|0|0|0	ForeGroundMob	1.489	1		3	-3.39839	0.401768		5	-1.00029	0.598232		41	-1.00029	1.38761e-16
OG0039069	0|0|0|0|1|0|0|0|0|0|0	ForeGroundMob	1.489	1		3	-3.39839	0.401768		5	-1.00029	0.598232		41	-1.00029	1.38761e-16
OG0038824	0|0|0|0|1|0|0|0|0|0|0	ForeGroundMob	1.489	1		3	-3.39839	0.401768		5	-1.00029	0.598232		41	-1.00029	1.38761e-16
OG0039548	0|0|0|0|1|0|0|0|0|0|0	ForeGroundMob	1.489	1		3	-3.39839	0.401768		5	-1.00029	0.598232		41	-1.00029	1.38761e-16
OG0039119	0|0|0|0|1|0|0|0|0|0|0	ForeGroundMob	1.489	1		3	-3.39839	0.401768		5	-1.00029	0.598232		41	-1.00029	1.38761e-16
OG0039328	0|0|0|0|1|0|0|0|0|0|0	ForeGroundMob	1.489	1		3	-3.39839	0.401768		5	-1.00029	0.598232		41	-1.00029	1.38761e-16
OG0039618	0|0|0|0|1|0|0|0|0|0|0	ForeGroundMob	1.489	1		3	-3.39839	0.401768		5	-1.00029	0.598232		41	-1.00029	1.38761e-16
OG0039724	0|0|0|0|1|0|0|0|0|0|0	ForeGroundMob	1.489	1		3	-3.39839	0.401768		5	-1.00029	0.598232		41	-1.00029	1.38761e-16
OG0039797	0|0|0|0|1|0|0|0|0|0|0	ForeGroundMob	1.489	1		3	-3.39839	0.401768		5	-1.00029	0.598232		41	-1.00029	1.38761e-16
OG0038650	0|0|0|0|1|0|0|0|0|0|0	ForeGroundMob	1.489	1		3	-3.39839	0.401768		5	-1.00029	0.598232		41	-1.00029	1.38761e-16
OG0039366	0|0|0|0|1|0|0|0|0|0|0	ForeGroundMob	1.489	1		3	-3.39839	0.401768		5	-1.00029	0.598232		41	-1.00029	1.38761e-16
OG0038937	0|0|0|0|1|0|0|0|0|0|0	ForeGroundMob	1.489	1		3	-3.39839	0.401768		5	-1.00029	0.598232		41	-1.00029	1.38761e-16
OG0039251	0|0|0|0|1|0|0|0|0|0|0	ForeGroundMob	1.489	1		3	-3.39839	0.401768		5	-1.00029	0.598232		41	-1.00029	1.38761e-16
OG0039937	0|0|0|0|1|0|0|0|0|0|0	ForeGroundMob	1.489	1		3	-3.39839	0.401768		5	-1.00029	0.598232		41	-1.00029	1.38761e-16
OG0039116	0|0|0|0|1|0|0|0|0|0|0	ForeGroundMob	1.489	1		3	-3.39839	0.401768		5	-1.00029	0.598232		41	-1.00029	1.38761e-16
OG0039933	0|0|0|0|1|0|0|0|0|0|0	ForeGroundMob	1.489	1		3	-3.39839	0.401768		5	-1.00029	0.598232		41	-1.00029	1.38761e-16
OG0039398	0|0|0|0|1|0|0|0|0|0|0	ForeGroundMob	1.489	1		3	-3.39839	0.401768		5	-1.00029	0.598232		41	-1.00029	1.38761e-16
OG0039229	0|0|0|0|1|0|0|0|0|0|0	ForeGroundMob	1.489	1		3	-3.39839	0.401768		5	-1.00029	0.598232		41	-1.00029	1.38761e-16
OG0039602	0|0|0|0|1|0|0|0|0|0|0	ForeGroundMob	1.489	1		3	-3.39839	0.401768		5	-1.00029	0.598232		41	-1.00029	1.38761e-16
OG0038714	0|0|0|0|1|0|0|0|0|0|0	ForeGroundMob	1.489	1		3	-3.39839	0.401768		5	-1.00029	0.598232		41	-1.00029	1.38761e-16
OG0038846	0|0|0|0|1|0|0|0|0|0|0	ForeGroundMob	1.489	1		3	-3.39839	0.401768		5	-1.00029	0.598232		41	-1.00029	1.38761e-16
OG0039417	0|0|0|0|1|0|0|0|0|0|0	ForeGroundMob	1.489	1		3	-3.39839	0.401768		5	-1.00029	0.598232		41	-1.00029	1.38761e-16
OG0039287	0|0|0|0|1|0|0|0|0|0|0	ForeGroundMob	1.489	1		3	-3.39839	0.401768		5	-1.00029	0.598232		41	-1.00029	1.38761e-16
OG0039375	0|0|0|0|1|0|0|0|0|0|0	ForeGroundMob	1.489	1		3	-3.39839	0.401768		5	-1.00029	0.598232		41	-1.00029	1.38761e-16
OG0039594	0|0|0|0|1|0|0|0|0|0|0	ForeGroundMob	1.489	1		3	-3.39839	0.401768		5	-1.00029	0.598232		41	-1.00029	1.38761e-16
OG0039443	0|0|0|0|1|0|0|0|0|0|0	ForeGroundMob	1.489	1		3	-3.39839	0.401768		5	-1.00029	0.598232		41	-1.00029	1.38761e-16
OG0039565	0|0|0|0|1|0|0|0|0|0|0	ForeGroundMob	1.489	1		3	-3.39839	0.401768		5	-1.00029	0.598232		41	-1.00029	1.38761e-16
OG0038926	0|0|0|0|1|0|0|0|0|0|0	ForeGroundMob	1.489	1		3	-3.39839	0.401768		5	-1.00029	0.598232		41	-1.00029	1.38761e-16
OG0038991	0|0|0|0|1|0|0|0|0|0|0	ForeGroundMob	1.489	1		3	-3.39839	0.401768		5	-1.00029	0.598232		41	-1.00029	1.38761e-16
OG0039810	0|0|0|0|1|0|0|0|0|0|0	ForeGroundMob	1.489	1		3	-3.39839	0.401768		5	-1.00029	0.598232		41	-1.00029	1.38761e-16
OG0039074	0|0|0|0|1|0|0|0|0|0|0	ForeGroundMob	1.489	1		3	-3.39839	0.401768		5	-1.00029	0.598232		41	-1.00029	1.38761e-16
OG0039437	0|0|0|0|1|0|0|0|0|0|0	ForeGroundMob	1.489	1		3	-3.39839	0.401768		5	-1.00029	0.598232		41	-1.00029	1.38761e-16
OG0039625	0|0|0|0|1|0|0|0|0|0|0	ForeGroundMob	1.489	1		3	-3.39839	0.401768		5	-1.00029	0.598232		41	-1.00029	1.38761e-16
OG0039506	0|0|0|0|1|0|0|0|0|0|0	ForeGroundMob	1.489	1		3	-3.39839	0.401768		5	-1.00029	0.598232		41	-1.00029	1.38761e-16
OG0038676	0|0|0|0|1|0|0|0|0|0|0	ForeGroundMob	1.489	1		3	-3.39839	0.401768		5	-1.00029	0.598232		41	-1.00029	1.38761e-16
OG0039472	0|0|0|0|1|0|0|0|0|0|0	ForeGroundMob	1.489	1		3	-3.39839	0.401768		5	-1.00029	0.598232		41	-1.00029	1.38761e-16
OG0039228	0|0|0|0|1|0|0|0|0|0|0	ForeGroundMob	1.489	1		3	-3.39839	0.401768		5	-1.00029	0.598232		41	-1.00029	1.38761e-16
OG0039064	0|0|0|0|1|0|0|0|0|0|0	ForeGroundMob	1.489	1		3	-3.39839	0.401768		5	-1.00029	0.598232		41	-1.00029	1.38761e-16
OG0039466	0|0|0|0|1|0|0|0|0|0|0	ForeGroundMob	1.489	1		3	-3.39839	0.401768		5	-1.00029	0.598232		41	-1.00029	1.38761e-16
OG0039910	0|0|0|0|1|0|0|0|0|0|0	ForeGroundMob	1.489	1		3	-3.39839	0.401768		5	-1.00029	0.598232		41	-1.00029	1.38761e-16
OG0038808	0|0|0|0|1|0|0|0|0|0|0	ForeGroundMob	1.489	1		3	-3.39839	0.401768		5	-1.00029	0.598232		41	-1.00029	1.38761e-16
OG0039788	0|0|0|0|1|0|0|0|0|0|0	ForeGroundMob	1.489	1		3	-3.39839	0.401768		5	-1.00029	0.598232		41	-1.00029	1.38761e-16
OG0039321	0|0|0|0|1|0|0|0|0|0|0	ForeGroundMob	1.489	1		3	-3.39839	0.401768		5	-1.00029	0.598232		41	-1.00029	1.38761e-16
OG0038819	0|0|0|0|1|0|0|0|0|0|0	ForeGroundMob	1.489	1		3	-3.39839	0.401768		5	-1.00029	0.598232		41	-1.00029	1.38761e-16
OG0038725	0|0|0|0|1|0|0|0|0|0|0	ForeGroundMob	1.489	1		3	-3.39839	0.401768		5	-1.00029	0.598232		41	-1.00029	1.38761e-16
OG0039917	0|0|0|0|1|0|0|0|0|0|0	ForeGroundMob	1.489	1		3	-3.39839	0.401768		5	-1.00029	0.598232		41	-1.00029	1.38761e-16
OG0038818	0|0|0|0|1|0|0|0|0|0|0	ForeGroundMob	1.489	1		3	-3.39839	0.401768		5	-1.00029	0.598232		41	-1.00029	1.38761e-16
OG0038767	0|0|0|0|1|0|0|0|0|0|0	ForeGroundMob	1.489	1		3	-3.39839	0.401768		5	-1.00029	0.598232		41	-1.00029	1.38761e-16
OG0039866	0|0|0|0|1|0|0|0|0|0|0	ForeGroundMob	1.489	1		3	-3.39839	0.401768		5	-1.00029	0.598232		41	-1.00029	1.38761e-16
OG0038913	0|0|0|0|1|0|0|0|0|0|0	ForeGroundMob	1.489	1		3	-3.39839	0.401768		5	-1.00029	0.598232		41	-1.00029	1.38761e-16
OG0039721	0|0|0|0|1|0|0|0|0|0|0	ForeGroundMob	1.489	1		3	-3.39839	0.401768		5	-1.00029	0.598232		41	-1.00029	1.38761e-16
OG0039070	0|0|0|0|1|0|0|0|0|0|0	ForeGroundMob	1.489	1		3	-3.39839	0.401768		5	-1.00029	0.598232		41	-1.00029	1.38761e-16
OG0039603	0|0|0|0|1|0|0|0|0|0|0	ForeGroundMob	1.489	1		3	-3.39839	0.401768		5	-1.00029	0.598232		41	-1.00029	1.38761e-16
OG0039536	0|0|0|0|1|0|0|0|0|0|0	ForeGroundMob	1.489	1		3	-3.39839	0.401768		5	-1.00029	0.598232		41	-1.00029	1.38761e-16
OG0039897	0|0|0|0|1|0|0|0|0|0|0	ForeGroundMob	1.489	1		3	-3.39839	0.401768		5	-1.00029	0.598232		41	-1.00029	1.38761e-16
OG0039214	0|0|0|0|1|0|0|0|0|0|0	ForeGroundMob	1.489	1		3	-3.39839	0.401768		5	-1.00029	0.598232		41	-1.00029	1.38761e-16
OG0039212	0|0|0|0|1|0|0|0|0|0|0	ForeGroundMob	1.489	1		3	-3.39839	0.401768		5	-1.00029	0.598232		41	-1.00029	1.38761e-16
OG0039911	0|0|0|0|1|0|0|0|0|0|0	ForeGroundMob	1.489	1		3	-3.39839	0.401768		5	-1.00029	0.598232		41	-1.00029	1.38761e-16
OG0038745	0|0|0|0|1|0|0|0|0|0|0	ForeGroundMob	1.489	1		3	-3.39839	0.401768		5	-1.00029	0.598232		41	-1.00029	1.38761e-16
OG0039290	0|0|0|0|1|0|0|0|0|0|0	ForeGroundMob	1.489	1		3	-3.39839	0.401768		5	-1.00029	0.598232		41	-1.00029	1.38761e-16
OG0039432	0|0|0|0|1|0|0|0|0|0|0	ForeGroundMob	1.489	1		3	-3.39839	0.401768		5	-1.00029	0.598232		41	-1.00029	1.38761e-16
OG0039949	0|0|0|0|1|0|0|0|0|0|0	ForeGroundMob	1.489	1		3	-3.39839	0.401768		5	-1.00029	0.598232		41	-1.00029	1.38761e-16
OG0039447	0|0|0|0|1|0|0|0|0|0|0	ForeGroundMob	1.489	1		3	-3.39839	0.401768		5	-1.00029	0.598232		41	-1.00029	1.38761e-16
OG0039019	0|0|0|0|1|0|0|0|0|0|0	ForeGroundMob	1.489	1		3	-3.39839	0.401768		5	-1.00029	0.598232		41	-1.00029	1.38761e-16
OG0039306	0|0|0|0|1|0|0|0|0|0|0	ForeGroundMob	1.489	1		3	-3.39839	0.401768		5	-1.00029	0.598232		41	-1.00029	1.38761e-16
OG0039787	0|0|0|0|1|0|0|0|0|0|0	ForeGroundMob	1.489	1		3	-3.39839	0.401768		5	-1.00029	0.598232		41	-1.00029	1.38761e-16
OG0039391	0|0|0|0|1|0|0|0|0|0|0	ForeGroundMob	1.489	1		3	-3.39839	0.401768		5	-1.00029	0.598232		41	-1.00029	1.38761e-16
OG0039044	0|0|0|0|1|0|0|0|0|0|0	ForeGroundMob	1.489	1		3	-3.39839	0.401768		5	-1.00029	0.598232		41	-1.00029	1.38761e-16
OG0038697	0|0|0|0|1|0|0|0|0|0|0	ForeGroundMob	1.489	1		3	-3.39839	0.401768		5	-1.00029	0.598232		41	-1.00029	1.38761e-16
OG0039372	0|0|0|0|1|0|0|0|0|0|0	ForeGroundMob	1.489	1		3	-3.39839	0.401768		5	-1.00029	0.598232		41	-1.00029	1.38761e-16
OG0039407	0|0|0|0|1|0|0|0|0|0|0	ForeGroundMob	1.489	1		3	-3.39839	0.401768		5	-1.00029	0.598232		41	-1.00029	1.38761e-16
OG0039601	0|0|0|0|1|0|0|0|0|0|0	ForeGroundMob	1.489	1		3	-3.39839	0.401768		5	-1.00029	0.598232		41	-1.00029	1.38761e-16
OG0039024	0|0|0|0|1|0|0|0|0|0|0	ForeGroundMob	1.489	1		3	-3.39839	0.401768		5	-1.00029	0.598232		41	-1.00029	1.38761e-16
OG0039003	0|0|0|0|1|0|0|0|0|0|0	ForeGroundMob	1.489	1		3	-3.39839	0.401768		5	-1.00029	0.598232		41	-1.00029	1.38761e-16
OG0039550	0|0|0|0|1|0|0|0|0|0|0	ForeGroundMob	1.489	1		3	-3.39839	0.401768		5	-1.00029	0.598232		41	-1.00029	1.38761e-16
OG0039879	0|0|0|0|1|0|0|0|0|0|0	ForeGroundMob	1.489	1		3	-3.39839	0.401768		5	-1.00029	0.598232		41	-1.00029	1.38761e-16
OG0039687	0|0|0|0|1|0|0|0|0|0|0	ForeGroundMob	1.489	1		3	-3.39839	0.401768		5	-1.00029	0.598232		41	-1.00029	1.38761e-16
OG0038715	0|0|0|0|1|0|0|0|0|0|0	ForeGroundMob	1.489	1		3	-3.39839	0.401768		5	-1.00029	0.598232		41	-1.00029	1.38761e-16
OG0039750	0|0|0|0|1|0|0|0|0|0|0	ForeGroundMob	1.489	1		3	-3.39839	0.401768		5	-1.00029	0.598232		41	-1.00029	1.38761e-16
OG0039850	0|0|0|0|1|0|0|0|0|0|0	ForeGroundMob	1.489	1		3	-3.39839	0.401768		5	-1.00029	0.598232		41	-1.00029	1.38761e-16
OG0039288	0|0|0|0|1|0|0|0|0|0|0	ForeGroundMob	1.489	1		3	-3.39839	0.401768		5	-1.00029	0.598232		41	-1.00029	1.38761e-16
OG0038907	0|0|0|0|1|0|0|0|0|0|0	ForeGroundMob	1.489	1		3	-3.39839	0.401768		5	-1.00029	0.598232		41	-1.00029	1.38761e-16
OG0038693	0|0|0|0|1|0|0|0|0|0|0	ForeGroundMob	1.489	1		3	-3.39839	0.401768		5	-1.00029	0.598232		41	-1.00029	1.38761e-16
OG0039358	0|0|0|0|1|0|0|0|0|0|0	ForeGroundMob	1.489	1		3	-3.39839	0.401768		5	-1.00029	0.598232		41	-1.00029	1.38761e-16
OG0039939	0|0|0|0|1|0|0|0|0|0|0	ForeGroundMob	1.489	1		3	-3.39839	0.401768		5	-1.00029	0.598232		41	-1.00029	1.38761e-16
OG0039374	0|0|0|0|1|0|0|0|0|0|0	ForeGroundMob	1.489	1		3	-3.39839	0.401768		5	-1.00029	0.598232		41	-1.00029	1.38761e-16
OG0038743	0|0|0|0|1|0|0|0|0|0|0	ForeGroundMob	1.489	1		3	-3.39839	0.401768		5	-1.00029	0.598232		41	-1.00029	1.38761e-16
OG0039129	0|0|0|0|1|0|0|0|0|0|0	ForeGroundMob	1.489	1		3	-3.39839	0.401768		5	-1.00029	0.598232		41	-1.00029	1.38761e-16
OG0039474	0|0|0|0|1|0|0|0|0|0|0	ForeGroundMob	1.489	1		3	-3.39839	0.401768		5	-1.00029	0.598232		41	-1.00029	1.38761e-16
OG0039412	0|0|0|0|1|0|0|0|0|0|0	ForeGroundMob	1.489	1		3	-3.39839	0.401768		5	-1.00029	0.598232		41	-1.00029	1.38761e-16
OG0038654	0|0|0|0|1|0|0|0|0|0|0	ForeGroundMob	1.489	1		3	-3.39839	0.401768		5	-1.00029	0.598232		41	-1.00029	1.38761e-16
OG0038772	0|0|0|0|1|0|0|0|0|0|0	ForeGroundMob	1.489	1		3	-3.39839	0.401768		5	-1.00029	0.598232		41	-1.00029	1.38761e-16
OG0039298	0|0|0|0|1|0|0|0|0|0|0	ForeGroundMob	1.489	1		3	-3.39839	0.401768		5	-1.00029	0.598232		41	-1.00029	1.38761e-16
OG0039237	0|0|0|0|1|0|0|0|0|0|0	ForeGroundMob	1.489	1		3	-3.39839	0.401768		5	-1.00029	0.598232		41	-1.00029	1.38761e-16
OG0039860	0|0|0|0|1|0|0|0|0|0|0	ForeGroundMob	1.489	1		3	-3.39839	0.401768		5	-1.00029	0.598232		41	-1.00029	1.38761e-16
OG0038681	0|0|0|0|1|0|0|0|0|0|0	ForeGroundMob	1.489	1		3	-3.39839	0.401768		5	-1.00029	0.598232		41	-1.00029	1.38761e-16
OG0038871	0|0|0|0|1|0|0|0|0|0|0	ForeGroundMob	1.489	1		3	-3.39839	0.401768		5	-1.00029	0.598232		41	-1.00029	1.38761e-16
OG0039638	0|0|0|0|1|0|0|0|0|0|0	ForeGroundMob	1.489	1		3	-3.39839	0.401768		5	-1.00029	0.598232		41	-1.00029	1.38761e-16
OG0038698	0|0|0|0|1|0|0|0|0|0|0	ForeGroundMob	1.489	1		3	-3.39839	0.401768		5	-1.00029	0.598232		41	-1.00029	1.38761e-16
OG0039510	0|0|0|0|1|0|0|0|0|0|0	ForeGroundMob	1.489	1		3	-3.39839	0.401768		5	-1.00029	0.598232		41	-1.00029	1.38761e-16
OG0039053	0|0|0|0|1|0|0|0|0|0|0	ForeGroundMob	1.489	1		3	-3.39839	0.401768		5	-1.00029	0.598232		41	-1.00029	1.38761e-16
OG0039943	0|0|0|0|1|0|0|0|0|0|0	ForeGroundMob	1.489	1		3	-3.39839	0.401768		5	-1.00029	0.598232		41	-1.00029	1.38761e-16
OG0039665	0|0|0|0|1|0|0|0|0|0|0	ForeGroundMob	1.489	1		3	-3.39839	0.401768		5	-1.00029	0.598232		41	-1.00029	1.38761e-16
OG0038722	0|0|0|0|1|0|0|0|0|0|0	ForeGroundMob	1.489	1		3	-3.39839	0.401768		5	-1.00029	0.598232		41	-1.00029	1.38761e-16
OG0039801	0|0|0|0|1|0|0|0|0|0|0	ForeGroundMob	1.489	1		3	-3.39839	0.401768		5	-1.00029	0.598232		41	-1.00029	1.38761e-16
OG0039076	0|0|0|0|1|0|0|0|0|0|0	ForeGroundMob	1.489	1		3	-3.39839	0.401768		5	-1.00029	0.598232		41	-1.00029	1.38761e-16
OG0039318	0|0|0|0|1|0|0|0|0|0|0	ForeGroundMob	1.489	1		3	-3.39839	0.401768		5	-1.00029	0.598232		41	-1.00029	1.38761e-16
OG0039930	0|0|0|0|1|0|0|0|0|0|0	ForeGroundMob	1.489	1		3	-3.39839	0.401768		5	-1.00029	0.598232		41	-1.00029	1.38761e-16
OG0038920	0|0|0|0|1|0|0|0|0|0|0	ForeGroundMob	1.489	1		3	-3.39839	0.401768		5	-1.00029	0.598232		41	-1.00029	1.38761e-16
OG0039909	0|0|0|0|1|0|0|0|0|0|0	ForeGroundMob	1.489	1		3	-3.39839	0.401768		5	-1.00029	0.598232		41	-1.00029	1.38761e-16
OG0039367	0|0|0|0|1|0|0|0|0|0|0	ForeGroundMob	1.489	1		3	-3.39839	0.401768		5	-1.00029	0.598232		41	-1.00029	1.38761e-16
OG0039834	0|0|0|0|1|0|0|0|0|0|0	ForeGroundMob	1.489	1		3	-3.39839	0.401768		5	-1.00029	0.598232		41	-1.00029	1.38761e-16
OG0038905	0|0|0|0|1|0|0|0|0|0|0	ForeGroundMob	1.489	1		3	-3.39839	0.401768		5	-1.00029	0.598232		41	-1.00029	1.38761e-16
OG0038731	0|0|0|0|1|0|0|0|0|0|0	ForeGroundMob	1.489	1		3	-3.39839	0.401768		5	-1.00029	0.598232		41	-1.00029	1.38761e-16
OG0039940	0|0|0|0|1|0|0|0|0|0|0	ForeGroundMob	1.489	1		3	-3.39839	0.401768		5	-1.00029	0.598232		41	-1.00029	1.38761e-16
OG0038984	0|0|0|0|1|0|0|0|0|0|0	ForeGroundMob	1.489	1		3	-3.39839	0.401768		5	-1.00029	0.598232		41	-1.00029	1.38761e-16
OG0039151	0|0|0|0|1|0|0|0|0|0|0	ForeGroundMob	1.489	1		3	-3.39839	0.401768		5	-1.00029	0.598232		41	-1.00029	1.38761e-16
OG0039719	0|0|0|0|1|0|0|0|0|0|0	ForeGroundMob	1.489	1		3	-3.39839	0.401768		5	-1.00029	0.598232		41	-1.00029	1.38761e-16
OG0039258	0|0|0|0|1|0|0|0|0|0|0	ForeGroundMob	1.489	1		3	-3.39839	0.401768		5	-1.00029	0.598232		41	-1.00029	1.38761e-16
OG0038685	0|0|0|0|1|0|0|0|0|0|0	ForeGroundMob	1.489	1		3	-3.39839	0.401768		5	-1.00029	0.598232		41	-1.00029	1.38761e-16
OG0038755	0|0|0|0|1|0|0|0|0|0|0	ForeGroundMob	1.489	1		3	-3.39839	0.401768		5	-1.00029	0.598232		41	-1.00029	1.38761e-16
OG0039090	0|0|0|0|1|0|0|0|0|0|0	ForeGroundMob	1.489	1		3	-3.39839	0.401768		5	-1.00029	0.598232		41	-1.00029	1.38761e-16
OG0039484	0|0|0|0|1|0|0|0|0|0|0	ForeGroundMob	1.489	1		3	-3.39839	0.401768		5	-1.00029	0.598232		41	-1.00029	1.38761e-16
OG0038696	0|0|0|0|1|0|0|0|0|0|0	ForeGroundMob	1.489	1		3	-3.39839	0.401768		5	-1.00029	0.598232		41	-1.00029	1.38761e-16
OG0039592	0|0|0|0|1|0|0|0|0|0|0	ForeGroundMob	1.489	1		3	-3.39839	0.401768		5	-1.00029	0.598232		41	-1.00029	1.38761e-16
OG0039453	0|0|0|0|1|0|0|0|0|0|0	ForeGroundMob	1.489	1		3	-3.39839	0.401768		5	-1.00029	0.598232		41	-1.00029	1.38761e-16
OG0039614	0|0|0|0|1|0|0|0|0|0|0	ForeGroundMob	1.489	1		3	-3.39839	0.401768		5	-1.00029	0.598232		41	-1.00029	1.38761e-16
OG0038836	0|0|0|0|1|0|0|0|0|0|0	ForeGroundMob	1.489	1		3	-3.39839	0.401768		5	-1.00029	0.598232		41	-1.00029	1.38761e-16
OG0038825	0|0|0|0|1|0|0|0|0|0|0	ForeGroundMob	1.489	1		3	-3.39839	0.401768		5	-1.00029	0.598232		41	-1.00029	1.38761e-16
OG0038657	0|0|0|0|1|0|0|0|0|0|0	ForeGroundMob	1.489	1		3	-3.39839	0.401768		5	-1.00029	0.598232		41	-1.00029	1.38761e-16
OG0039475	0|0|0|0|1|0|0|0|0|0|0	ForeGroundMob	1.489	1		3	-3.39839	0.401768		5	-1.00029	0.598232		41	-1.00029	1.38761e-16
OG0039194	0|0|0|0|1|0|0|0|0|0|0	ForeGroundMob	1.489	1		3	-3.39839	0.401768		5	-1.00029	0.598232		41	-1.00029	1.38761e-16
OG0038737	0|0|0|0|1|0|0|0|0|0|0	ForeGroundMob	1.489	1		3	-3.39839	0.401768		5	-1.00029	0.598232		41	-1.00029	1.38761e-16
OG0039253	0|0|0|0|1|0|0|0|0|0|0	ForeGroundMob	1.489	1		3	-3.39839	0.401768		5	-1.00029	0.598232		41	-1.00029	1.38761e-16
OG0038901	0|0|0|0|1|0|0|0|0|0|0	ForeGroundMob	1.489	1		3	-3.39839	0.401768		5	-1.00029	0.598232		41	-1.00029	1.38761e-16
OG0038873	0|0|0|0|1|0|0|0|0|0|0	ForeGroundMob	1.489	1		3	-3.39839	0.401768		5	-1.00029	0.598232		41	-1.00029	1.38761e-16
OG0038897	0|0|0|0|1|0|0|0|0|0|0	ForeGroundMob	1.489	1		3	-3.39839	0.401768		5	-1.00029	0.598232		41	-1.00029	1.38761e-16
OG0039932	0|0|0|0|1|0|0|0|0|0|0	ForeGroundMob	1.489	1		3	-3.39839	0.401768		5	-1.00029	0.598232		41	-1.00029	1.38761e-16
OG0039700	0|0|0|0|1|0|0|0|0|0|0	ForeGroundMob	1.489	1		3	-3.39839	0.401768		5	-1.00029	0.598232		41	-1.00029	1.38761e-16
OG0039005	0|0|0|0|1|0|0|0|0|0|0	ForeGroundMob	1.489	1		3	-3.39839	0.401768		5	-1.00029	0.598232		41	-1.00029	1.38761e-16
OG0039084	0|0|0|0|1|0|0|0|0|0|0	ForeGroundMob	1.489	1		3	-3.39839	0.401768		5	-1.00029	0.598232		41	-1.00029	1.38761e-16
OG0039315	0|0|0|0|1|0|0|0|0|0|0	ForeGroundMob	1.489	1		3	-3.39839	0.401768		5	-1.00029	0.598232		41	-1.00029	1.38761e-16
OG0039650	0|0|0|0|1|0|0|0|0|0|0	ForeGroundMob	1.489	1		3	-3.39839	0.401768		5	-1.00029	0.598232		41	-1.00029	1.38761e-16
OG0038787	0|0|0|0|1|0|0|0|0|0|0	ForeGroundMob	1.489	1		3	-3.39839	0.401768		5	-1.00029	0.598232		41	-1.00029	1.38761e-16
OG0039676	0|0|0|0|1|0|0|0|0|0|0	ForeGroundMob	1.489	1		3	-3.39839	0.401768		5	-1.00029	0.598232		41	-1.00029	1.38761e-16
OG0039245	0|0|0|0|1|0|0|0|0|0|0	ForeGroundMob	1.489	1		3	-3.39839	0.401768		5	-1.00029	0.598232		41	-1.00029	1.38761e-16
OG0039049	0|0|0|0|1|0|0|0|0|0|0	ForeGroundMob	1.489	1		3	-3.39839	0.401768		5	-1.00029	0.598232		41	-1.00029	1.38761e-16
OG0038809	0|0|0|0|1|0|0|0|0|0|0	ForeGroundMob	1.489	1		3	-3.39839	0.401768		5	-1.00029	0.598232		41	-1.00029	1.38761e-16
OG0039360	0|0|0|0|1|0|0|0|0|0|0	ForeGroundMob	1.489	1		3	-3.39839	0.401768		5	-1.00029	0.598232		41	-1.00029	1.38761e-16
OG0039222	0|0|0|0|1|0|0|0|0|0|0	ForeGroundMob	1.489	1		3	-3.39839	0.401768		5	-1.00029	0.598232		41	-1.00029	1.38761e-16
OG0039708	0|0|0|0|1|0|0|0|0|0|0	ForeGroundMob	1.489	1		3	-3.39839	0.401768		5	-1.00029	0.598232		41	-1.00029	1.38761e-16
OG0038924	0|0|0|0|1|0|0|0|0|0|0	ForeGroundMob	1.489	1		3	-3.39839	0.401768		5	-1.00029	0.598232		41	-1.00029	1.38761e-16
OG0039424	0|0|0|0|1|0|0|0|0|0|0	ForeGroundMob	1.489	1		3	-3.39839	0.401768		5	-1.00029	0.598232		41	-1.00029	1.38761e-16
OG0039021	0|0|0|0|1|0|0|0|0|0|0	ForeGroundMob	1.489	1		3	-3.39839	0.401768		5	-1.00029	0.598232		41	-1.00029	1.38761e-16
OG0039922	0|0|0|0|1|0|0|0|0|0|0	ForeGroundMob	1.489	1		3	-3.39839	0.401768		5	-1.00029	0.598232		41	-1.00029	1.38761e-16
OG0039760	0|0|0|0|1|0|0|0|0|0|0	ForeGroundMob	1.489	1		3	-3.39839	0.401768		5	-1.00029	0.598232		41	-1.00029	1.38761e-16
OG0039746	0|0|0|0|1|0|0|0|0|0|0	ForeGroundMob	1.489	1		3	-3.39839	0.401768		5	-1.00029	0.598232		41	-1.00029	1.38761e-16
OG0039503	0|0|0|0|1|0|0|0|0|0|0	ForeGroundMob	1.489	1		3	-3.39839	0.401768		5	-1.00029	0.598232		41	-1.00029	1.38761e-16
OG0038860	0|0|0|0|1|0|0|0|0|0|0	ForeGroundMob	1.489	1		3	-3.39839	0.401768		5	-1.00029	0.598232		41	-1.00029	1.38761e-16
OG0039622	0|0|0|0|1|0|0|0|0|0|0	ForeGroundMob	1.489	1		3	-3.39839	0.401768		5	-1.00029	0.598232		41	-1.00029	1.38761e-16
OG0038803	0|0|0|0|1|0|0|0|0|0|0	ForeGroundMob	1.489	1		3	-3.39839	0.401768		5	-1.00029	0.598232		41	-1.00029	1.38761e-16
OG0039825	0|0|0|0|1|0|0|0|0|0|0	ForeGroundMob	1.489	1		3	-3.39839	0.401768		5	-1.00029	0.598232		41	-1.00029	1.38761e-16
OG0039905	0|0|0|0|1|0|0|0|0|0|0	ForeGroundMob	1.489	1		3	-3.39839	0.401768		5	-1.00029	0.598232		41	-1.00029	1.38761e-16
OG0039392	0|0|0|0|1|0|0|0|0|0|0	ForeGroundMob	1.489	1		3	-3.39839	0.401768		5	-1.00029	0.598232		41	-1.00029	1.38761e-16
OG0039303	0|0|0|0|1|0|0|0|0|0|0	ForeGroundMob	1.489	1		3	-3.39839	0.401768		5	-1.00029	0.598232		41	-1.00029	1.38761e-16
OG0038928	0|0|0|0|1|0|0|0|0|0|0	ForeGroundMob	1.489	1		3	-3.39839	0.401768		5	-1.00029	0.598232		41	-1.00029	1.38761e-16
OG0039087	0|0|0|0|1|0|0|0|0|0|0	ForeGroundMob	1.489	1		3	-3.39839	0.401768		5	-1.00029	0.598232		41	-1.00029	1.38761e-16
OG0039152	0|0|0|0|1|0|0|0|0|0|0	ForeGroundMob	1.489	1		3	-3.39839	0.401768		5	-1.00029	0.598232		41	-1.00029	1.38761e-16
OG0039060	0|0|0|0|1|0|0|0|0|0|0	ForeGroundMob	1.489	1		3	-3.39839	0.401768		5	-1.00029	0.598232		41	-1.00029	1.38761e-16
OG0038947	0|0|0|0|1|0|0|0|0|0|0	ForeGroundMob	1.489	1		3	-3.39839	0.401768		5	-1.00029	0.598232		41	-1.00029	1.38761e-16
OG0038711	0|0|0|0|1|0|0|0|0|0|0	ForeGroundMob	1.489	1		3	-3.39839	0.401768		5	-1.00029	0.598232		41	-1.00029	1.38761e-16
OG0038939	0|0|0|0|1|0|0|0|0|0|0	ForeGroundMob	1.489	1		3	-3.39839	0.401768		5	-1.00029	0.598232		41	-1.00029	1.38761e-16
OG0039332	0|0|0|0|1|0|0|0|0|0|0	ForeGroundMob	1.489	1		3	-3.39839	0.401768		5	-1.00029	0.598232		41	-1.00029	1.38761e-16
OG0039749	0|0|0|0|1|0|0|0|0|0|0	ForeGroundMob	1.489	1		3	-3.39839	0.401768		5	-1.00029	0.598232		41	-1.00029	1.38761e-16
OG0039521	0|0|0|0|1|0|0|0|0|0|0	ForeGroundMob	1.489	1		3	-3.39839	0.401768		5	-1.00029	0.598232		41	-1.00029	1.38761e-16
OG0038826	0|0|0|0|1|0|0|0|0|0|0	ForeGroundMob	1.489	1		3	-3.39839	0.401768		5	-1.00029	0.598232		41	-1.00029	1.38761e-16
OG0039174	0|0|0|0|1|0|0|0|0|0|0	ForeGroundMob	1.489	1		3	-3.39839	0.401768		5	-1.00029	0.598232		41	-1.00029	1.38761e-16
OG0039305	0|0|0|0|1|0|0|0|0|0|0	ForeGroundMob	1.489	1		3	-3.39839	0.401768		5	-1.00029	0.598232		41	-1.00029	1.38761e-16
OG0039620	0|0|0|0|1|0|0|0|0|0|0	ForeGroundMob	1.489	1		3	-3.39839	0.401768		5	-1.00029	0.598232		41	-1.00029	1.38761e-16
OG0039664	0|0|0|0|1|0|0|0|0|0|0	ForeGroundMob	1.489	1		3	-3.39839	0.401768		5	-1.00029	0.598232		41	-1.00029	1.38761e-16
OG0039167	0|0|0|0|1|0|0|0|0|0|0	ForeGroundMob	1.489	1		3	-3.39839	0.401768		5	-1.00029	0.598232		41	-1.00029	1.38761e-16
OG0039101	0|0|0|0|1|0|0|0|0|0|0	ForeGroundMob	1.489	1		3	-3.39839	0.401768		5	-1.00029	0.598232		41	-1.00029	1.38761e-16
OG0039580	0|0|0|0|1|0|0|0|0|0|0	ForeGroundMob	1.489	1		3	-3.39839	0.401768		5	-1.00029	0.598232		41	-1.00029	1.38761e-16
OG0039208	0|0|0|0|1|0|0|0|0|0|0	ForeGroundMob	1.489	1		3	-3.39839	0.401768		5	-1.00029	0.598232		41	-1.00029	1.38761e-16
OG0038941	0|0|0|0|1|0|0|0|0|0|0	ForeGroundMob	1.489	1		3	-3.39839	0.401768		5	-1.00029	0.598232		41	-1.00029	1.38761e-16
OG0039267	0|0|0|0|1|0|0|0|0|0|0	ForeGroundMob	1.489	1		3	-3.39839	0.401768		5	-1.00029	0.598232		41	-1.00029	1.38761e-16
OG0039950	0|0|0|0|1|0|0|0|0|0|0	ForeGroundMob	1.489	1		3	-3.39839	0.401768		5	-1.00029	0.598232		41	-1.00029	1.38761e-16
OG0038832	0|0|0|0|1|0|0|0|0|0|0	ForeGroundMob	1.489	1		3	-3.39839	0.401768		5	-1.00029	0.598232		41	-1.00029	1.38761e-16
OG0039159	0|0|0|0|1|0|0|0|0|0|0	ForeGroundMob	1.489	1		3	-3.39839	0.401768		5	-1.00029	0.598232		41	-1.00029	1.38761e-16
OG0039304	0|0|0|0|1|0|0|0|0|0|0	ForeGroundMob	1.489	1		3	-3.39839	0.401768		5	-1.00029	0.598232		41	-1.00029	1.38761e-16
OG0039840	0|0|0|0|1|0|0|0|0|0|0	ForeGroundMob	1.489	1		3	-3.39839	0.401768		5	-1.00029	0.598232		41	-1.00029	1.38761e-16
OG0039397	0|0|0|0|1|0|0|0|0|0|0	ForeGroundMob	1.489	1		3	-3.39839	0.401768		5	-1.00029	0.598232		41	-1.00029	1.38761e-16
OG0038987	0|0|0|0|1|0|0|0|0|0|0	ForeGroundMob	1.489	1		3	-3.39839	0.401768		5	-1.00029	0.598232		41	-1.00029	1.38761e-16
OG0039409	0|0|0|0|1|0|0|0|0|0|0	ForeGroundMob	1.489	1		3	-3.39839	0.401768		5	-1.00029	0.598232		41	-1.00029	1.38761e-16
OG0039696	0|0|0|0|1|0|0|0|0|0|0	ForeGroundMob	1.489	1		3	-3.39839	0.401768		5	-1.00029	0.598232		41	-1.00029	1.38761e-16
OG0039352	0|0|0|0|1|0|0|0|0|0|0	ForeGroundMob	1.489	1		3	-3.39839	0.401768		5	-1.00029	0.598232		41	-1.00029	1.38761e-16
OG0039454	0|0|0|0|1|0|0|0|0|0|0	ForeGroundMob	1.489	1		3	-3.39839	0.401768		5	-1.00029	0.598232		41	-1.00029	1.38761e-16
OG0039192	0|0|0|0|1|0|0|0|0|0|0	ForeGroundMob	1.489	1		3	-3.39839	0.401768		5	-1.00029	0.598232		41	-1.00029	1.38761e-16
OG0039273	0|0|0|0|1|0|0|0|0|0|0	ForeGroundMob	1.489	1		3	-3.39839	0.401768		5	-1.00029	0.598232		41	-1.00029	1.38761e-16
OG0038744	0|0|0|0|1|0|0|0|0|0|0	ForeGroundMob	1.489	1		3	-3.39839	0.401768		5	-1.00029	0.598232		41	-1.00029	1.38761e-16
OG0039781	0|0|0|0|1|0|0|0|0|0|0	ForeGroundMob	1.489	1		3	-3.39839	0.401768		5	-1.00029	0.598232		41	-1.00029	1.38761e-16
OG0039744	0|0|0|0|1|0|0|0|0|0|0	ForeGroundMob	1.489	1		3	-3.39839	0.401768		5	-1.00029	0.598232		41	-1.00029	1.38761e-16
OG0039752	0|0|0|0|1|0|0|0|0|0|0	ForeGroundMob	1.489	1		3	-3.39839	0.401768		5	-1.00029	0.598232		41	-1.00029	1.38761e-16
OG0039827	0|0|0|0|1|0|0|0|0|0|0	ForeGroundMob	1.489	1		3	-3.39839	0.401768		5	-1.00029	0.598232		41	-1.00029	1.38761e-16
OG0038977	0|0|0|0|1|0|0|0|0|0|0	ForeGroundMob	1.489	1		3	-3.39839	0.401768		5	-1.00029	0.598232		41	-1.00029	1.38761e-16
OG0038677	0|0|0|0|1|0|0|0|0|0|0	ForeGroundMob	1.489	1		3	-3.39839	0.401768		5	-1.00029	0.598232		41	-1.00029	1.38761e-16
OG0039648	0|0|0|0|1|0|0|0|0|0|0	ForeGroundMob	1.489	1		3	-3.39839	0.401768		5	-1.00029	0.598232		41	-1.00029	1.38761e-16
OG0039551	0|0|0|0|1|0|0|0|0|0|0	ForeGroundMob	1.489	1		3	-3.39839	0.401768		5	-1.00029	0.598232		41	-1.00029	1.38761e-16
OG0039461	0|0|0|0|1|0|0|0|0|0|0	ForeGroundMob	1.489	1		3	-3.39839	0.401768		5	-1.00029	0.598232		41	-1.00029	1.38761e-16
OG0039369	0|0|0|0|1|0|0|0|0|0|0	ForeGroundMob	1.489	1		3	-3.39839	0.401768		5	-1.00029	0.598232		41	-1.00029	1.38761e-16
OG0038695	0|0|0|0|1|0|0|0|0|0|0	ForeGroundMob	1.489	1		3	-3.39839	0.401768		5	-1.00029	0.598232		41	-1.00029	1.38761e-16
OG0038794	0|0|0|0|1|0|0|0|0|0|0	ForeGroundMob	1.489	1		3	-3.39839	0.401768		5	-1.00029	0.598232		41	-1.00029	1.38761e-16
OG0039095	0|0|0|0|1|0|0|0|0|0|0	ForeGroundMob	1.489	1		3	-3.39839	0.401768		5	-1.00029	0.598232		41	-1.00029	1.38761e-16
OG0039133	0|0|0|0|1|0|0|0|0|0|0	ForeGroundMob	1.489	1		3	-3.39839	0.401768		5	-1.00029	0.598232		41	-1.00029	1.38761e-16
OG0038709	0|0|0|0|1|0|0|0|0|0|0	ForeGroundMob	1.489	1		3	-3.39839	0.401768		5	-1.00029	0.598232		41	-1.00029	1.38761e-16
OG0039655	0|0|0|0|1|0|0|0|0|0|0	ForeGroundMob	1.489	1		3	-3.39839	0.401768		5	-1.00029	0.598232		41	-1.00029	1.38761e-16
OG0038806	0|0|0|0|1|0|0|0|0|0|0	ForeGroundMob	1.489	1		3	-3.39839	0.401768		5	-1.00029	0.598232		41	-1.00029	1.38761e-16
OG0039703	0|0|0|0|1|0|0|0|0|0|0	ForeGroundMob	1.489	1		3	-3.39839	0.401768		5	-1.00029	0.598232		41	-1.00029	1.38761e-16
OG0039220	0|0|0|0|1|0|0|0|0|0|0	ForeGroundMob	1.489	1		3	-3.39839	0.401768		5	-1.00029	0.598232		41	-1.00029	1.38761e-16
OG0039637	0|0|0|0|1|0|0|0|0|0|0	ForeGroundMob	1.489	1		3	-3.39839	0.401768		5	-1.00029	0.598232		41	-1.00029	1.38761e-16
OG0039100	0|0|0|0|1|0|0|0|0|0|0	ForeGroundMob	1.489	1		3	-3.39839	0.401768		5	-1.00029	0.598232		41	-1.00029	1.38761e-16
OG0039651	0|0|0|0|1|0|0|0|0|0|0	ForeGroundMob	1.489	1		3	-3.39839	0.401768		5	-1.00029	0.598232		41	-1.00029	1.38761e-16
OG0039775	0|0|0|0|1|0|0|0|0|0|0	ForeGroundMob	1.489	1		3	-3.39839	0.401768		5	-1.00029	0.598232		41	-1.00029	1.38761e-16
OG0039136	0|0|0|0|1|0|0|0|0|0|0	ForeGroundMob	1.489	1		3	-3.39839	0.401768		5	-1.00029	0.598232		41	-1.00029	1.38761e-16
OG0038973	0|0|0|0|1|0|0|0|0|0|0	ForeGroundMob	1.489	1		3	-3.39839	0.401768		5	-1.00029	0.598232		41	-1.00029	1.38761e-16
OG0039654	0|0|0|0|1|0|0|0|0|0|0	ForeGroundMob	1.489	1		3	-3.39839	0.401768		5	-1.00029	0.598232		41	-1.00029	1.38761e-16
OG0039669	0|0|0|0|1|0|0|0|0|0|0	ForeGroundMob	1.489	1		3	-3.39839	0.401768		5	-1.00029	0.598232		41	-1.00029	1.38761e-16
OG0039210	0|0|0|0|1|0|0|0|0|0|0	ForeGroundMob	1.489	1		3	-3.39839	0.401768		5	-1.00029	0.598232		41	-1.00029	1.38761e-16
OG0039854	0|0|0|0|1|0|0|0|0|0|0	ForeGroundMob	1.489	1		3	-3.39839	0.401768		5	-1.00029	0.598232		41	-1.00029	1.38761e-16
OG0039430	0|0|0|0|1|0|0|0|0|0|0	ForeGroundMob	1.489	1		3	-3.39839	0.401768		5	-1.00029	0.598232		41	-1.00029	1.38761e-16
OG0039824	0|0|0|0|1|0|0|0|0|0|0	ForeGroundMob	1.489	1		3	-3.39839	0.401768		5	-1.00029	0.598232		41	-1.00029	1.38761e-16
OG0039420	0|0|0|0|1|0|0|0|0|0|0	ForeGroundMob	1.489	1		3	-3.39839	0.401768		5	-1.00029	0.598232		41	-1.00029	1.38761e-16
OG0039813	0|0|0|0|1|0|0|0|0|0|0	ForeGroundMob	1.489	1		3	-3.39839	0.401768		5	-1.00029	0.598232		41	-1.00029	1.38761e-16
OG0038799	0|0|0|0|1|0|0|0|0|0|0	ForeGroundMob	1.489	1		3	-3.39839	0.401768		5	-1.00029	0.598232		41	-1.00029	1.38761e-16
OG0038770	0|0|0|0|1|0|0|0|0|0|0	ForeGroundMob	1.489	1		3	-3.39839	0.401768		5	-1.00029	0.598232		41	-1.00029	1.38761e-16
OG0039704	0|0|0|0|1|0|0|0|0|0|0	ForeGroundMob	1.489	1		3	-3.39839	0.401768		5	-1.00029	0.598232		41	-1.00029	1.38761e-16
OG0039616	0|0|0|0|1|0|0|0|0|0|0	ForeGroundMob	1.489	1		3	-3.39839	0.401768		5	-1.00029	0.598232		41	-1.00029	1.38761e-16
OG0039812	0|0|0|0|1|0|0|0|0|0|0	ForeGroundMob	1.489	1		3	-3.39839	0.401768		5	-1.00029	0.598232		41	-1.00029	1.38761e-16
OG0039520	0|0|0|0|1|0|0|0|0|0|0	ForeGroundMob	1.489	1		3	-3.39839	0.401768		5	-1.00029	0.598232		41	-1.00029	1.38761e-16
OG0039652	0|0|0|0|1|0|0|0|0|0|0	ForeGroundMob	1.489	1		3	-3.39839	0.401768		5	-1.00029	0.598232		41	-1.00029	1.38761e-16
OG0039667	0|0|0|0|1|0|0|0|0|0|0	ForeGroundMob	1.489	1		3	-3.39839	0.401768		5	-1.00029	0.598232		41	-1.00029	1.38761e-16
OG0039832	0|0|0|0|1|0|0|0|0|0|0	ForeGroundMob	1.489	1		3	-3.39839	0.401768		5	-1.00029	0.598232		41	-1.00029	1.38761e-16
OG0039217	0|0|0|0|1|0|0|0|0|0|0	ForeGroundMob	1.489	1		3	-3.39839	0.401768		5	-1.00029	0.598232		41	-1.00029	1.38761e-16
OG0039754	0|0|0|0|1|0|0|0|0|0|0	ForeGroundMob	1.489	1		3	-3.39839	0.401768		5	-1.00029	0.598232		41	-1.00029	1.38761e-16
OG0039282	0|0|0|0|1|0|0|0|0|0|0	ForeGroundMob	1.489	1		3	-3.39839	0.401768		5	-1.00029	0.598232		41	-1.00029	1.38761e-16
OG0039759	0|0|0|0|1|0|0|0|0|0|0	ForeGroundMob	1.489	1		3	-3.39839	0.401768		5	-1.00029	0.598232		41	-1.00029	1.38761e-16
OG0039495	0|0|0|0|1|0|0|0|0|0|0	ForeGroundMob	1.489	1		3	-3.39839	0.401768		5	-1.00029	0.598232		41	-1.00029	1.38761e-16
OG0039178	0|0|0|0|1|0|0|0|0|0|0	ForeGroundMob	1.489	1		3	-3.39839	0.401768		5	-1.00029	0.598232		41	-1.00029	1.38761e-16
OG0039310	0|0|0|0|1|0|0|0|0|0|0	ForeGroundMob	1.489	1		3	-3.39839	0.401768		5	-1.00029	0.598232		41	-1.00029	1.38761e-16
OG0039172	0|0|0|0|1|0|0|0|0|0|0	ForeGroundMob	1.489	1		3	-3.39839	0.401768		5	-1.00029	0.598232		41	-1.00029	1.38761e-16
OG0039701	0|0|0|0|1|0|0|0|0|0|0	ForeGroundMob	1.489	1		3	-3.39839	0.401768		5	-1.00029	0.598232		41	-1.00029	1.38761e-16
OG0038852	0|0|0|0|1|0|0|0|0|0|0	ForeGroundMob	1.489	1		3	-3.39839	0.401768		5	-1.00029	0.598232		41	-1.00029	1.38761e-16
OG0039856	0|0|0|0|1|0|0|0|0|0|0	ForeGroundMob	1.489	1		3	-3.39839	0.401768		5	-1.00029	0.598232		41	-1.00029	1.38761e-16
OG0039635	0|0|0|0|1|0|0|0|0|0|0	ForeGroundMob	1.489	1		3	-3.39839	0.401768		5	-1.00029	0.598232		41	-1.00029	1.38761e-16
OG0039299	0|0|0|0|1|0|0|0|0|0|0	ForeGroundMob	1.489	1		3	-3.39839	0.401768		5	-1.00029	0.598232		41	-1.00029	1.38761e-16
OG0039953	0|0|0|0|1|0|0|0|0|0|0	ForeGroundMob	1.489	1		3	-3.39839	0.401768		5	-1.00029	0.598232		41	-1.00029	1.38761e-16
OG0039135	0|0|0|0|1|0|0|0|0|0|0	ForeGroundMob	1.489	1		3	-3.39839	0.401768		5	-1.00029	0.598232		41	-1.00029	1.38761e-16
OG0039197	0|0|0|0|1|0|0|0|0|0|0	ForeGroundMob	1.489	1		3	-3.39839	0.401768		5	-1.00029	0.598232		41	-1.00029	1.38761e-16
OG0039368	0|0|0|0|1|0|0|0|0|0|0	ForeGroundMob	1.489	1		3	-3.39839	0.401768		5	-1.00029	0.598232		41	-1.00029	1.38761e-16
OG0039124	0|0|0|0|1|0|0|0|0|0|0	ForeGroundMob	1.489	1		3	-3.39839	0.401768		5	-1.00029	0.598232		41	-1.00029	1.38761e-16
OG0039639	0|0|0|0|1|0|0|0|0|0|0	ForeGroundMob	1.489	1		3	-3.39839	0.401768		5	-1.00029	0.598232		41	-1.00029	1.38761e-16
OG0039540	0|0|0|0|1|0|0|0|0|0|0	ForeGroundMob	1.489	1		3	-3.39839	0.401768		5	-1.00029	0.598232		41	-1.00029	1.38761e-16
OG0038673	0|0|0|0|1|0|0|0|0|0|0	ForeGroundMob	1.489	1		3	-3.39839	0.401768		5	-1.00029	0.598232		41	-1.00029	1.38761e-16
OG0039184	0|0|0|0|1|0|0|0|0|0|0	ForeGroundMob	1.489	1		3	-3.39839	0.401768		5	-1.00029	0.598232		41	-1.00029	1.38761e-16
OG0038981	0|0|0|0|1|0|0|0|0|0|0	ForeGroundMob	1.489	1		3	-3.39839	0.401768		5	-1.00029	0.598232		41	-1.00029	1.38761e-16
OG0039954	0|0|0|0|1|0|0|0|0|0|0	ForeGroundMob	1.489	1		3	-3.39839	0.401768		5	-1.00029	0.598232		41	-1.00029	1.38761e-16
OG0039235	0|0|0|0|1|0|0|0|0|0|0	ForeGroundMob	1.489	1		3	-3.39839	0.401768		5	-1.00029	0.598232		41	-1.00029	1.38761e-16
OG0039337	0|0|0|0|1|0|0|0|0|0|0	ForeGroundMob	1.489	1		3	-3.39839	0.401768		5	-1.00029	0.598232		41	-1.00029	1.38761e-16
OG0038781	0|0|0|0|1|0|0|0|0|0|0	ForeGroundMob	1.489	1		3	-3.39839	0.401768		5	-1.00029	0.598232		41	-1.00029	1.38761e-16
OG0039626	0|0|0|0|1|0|0|0|0|0|0	ForeGroundMob	1.489	1		3	-3.39839	0.401768		5	-1.00029	0.598232		41	-1.00029	1.38761e-16
OG0039880	0|0|0|0|1|0|0|0|0|0|0	ForeGroundMob	1.489	1		3	-3.39839	0.401768		5	-1.00029	0.598232		41	-1.00029	1.38761e-16
OG0039756	0|0|0|0|1|0|0|0|0|0|0	ForeGroundMob	1.489	1		3	-3.39839	0.401768		5	-1.00029	0.598232		41	-1.00029	1.38761e-16
OG0038667	0|0|0|0|1|0|0|0|0|0|0	ForeGroundMob	1.489	1		3	-3.39839	0.401768		5	-1.00029	0.598232		41	-1.00029	1.38761e-16
OG0039115	0|0|0|0|1|0|0|0|0|0|0	ForeGroundMob	1.489	1		3	-3.39839	0.401768		5	-1.00029	0.598232		41	-1.00029	1.38761e-16
OG0039617	0|0|0|0|1|0|0|0|0|0|0	ForeGroundMob	1.489	1		3	-3.39839	0.401768		5	-1.00029	0.598232		41	-1.00029	1.38761e-16
OG0038931	0|0|0|0|1|0|0|0|0|0|0	ForeGroundMob	1.489	1		3	-3.39839	0.401768		5	-1.00029	0.598232		41	-1.00029	1.38761e-16
OG0039145	0|0|0|0|1|0|0|0|0|0|0	ForeGroundMob	1.489	1		3	-3.39839	0.401768		5	-1.00029	0.598232		41	-1.00029	1.38761e-16
OG0039733	0|0|0|0|1|0|0|0|0|0|0	ForeGroundMob	1.489	1		3	-3.39839	0.401768		5	-1.00029	0.598232		41	-1.00029	1.38761e-16
OG0038954	0|0|0|0|1|0|0|0|0|0|0	ForeGroundMob	1.489	1		3	-3.39839	0.401768		5	-1.00029	0.598232		41	-1.00029	1.38761e-16
OG0039844	0|0|0|0|1|0|0|0|0|0|0	ForeGroundMob	1.489	1		3	-3.39839	0.401768		5	-1.00029	0.598232		41	-1.00029	1.38761e-16
OG0038674	0|0|0|0|1|0|0|0|0|0|0	ForeGroundMob	1.489	1		3	-3.39839	0.401768		5	-1.00029	0.598232		41	-1.00029	1.38761e-16
OG0039610	0|0|0|0|1|0|0|0|0|0|0	ForeGroundMob	1.489	1		3	-3.39839	0.401768		5	-1.00029	0.598232		41	-1.00029	1.38761e-16
OG0039952	0|0|0|0|1|0|0|0|0|0|0	ForeGroundMob	1.489	1		3	-3.39839	0.401768		5	-1.00029	0.598232		41	-1.00029	1.38761e-16
OG0039553	0|0|0|0|1|0|0|0|0|0|0	ForeGroundMob	1.489	1		3	-3.39839	0.401768		5	-1.00029	0.598232		41	-1.00029	1.38761e-16
OG0039137	0|0|0|0|1|0|0|0|0|0|0	ForeGroundMob	1.489	1		3	-3.39839	0.401768		5	-1.00029	0.598232		41	-1.00029	1.38761e-16
OG0039068	0|0|0|0|1|0|0|0|0|0|0	ForeGroundMob	1.489	1		3	-3.39839	0.401768		5	-1.00029	0.598232		41	-1.00029	1.38761e-16
OG0039150	0|0|0|0|1|0|0|0|0|0|0	ForeGroundMob	1.489	1		3	-3.39839	0.401768		5	-1.00029	0.598232		41	-1.00029	1.38761e-16
OG0039796	0|0|0|0|1|0|0|0|0|0|0	ForeGroundMob	1.489	1		3	-3.39839	0.401768		5	-1.00029	0.598232		41	-1.00029	1.38761e-16
OG0039591	0|0|0|0|1|0|0|0|0|0|0	ForeGroundMob	1.489	1		3	-3.39839	0.401768		5	-1.00029	0.598232		41	-1.00029	1.38761e-16
OG0039142	0|0|0|0|1|0|0|0|0|0|0	ForeGroundMob	1.489	1		3	-3.39839	0.401768		5	-1.00029	0.598232		41	-1.00029	1.38761e-16
OG0039507	0|0|0|0|1|0|0|0|0|0|0	ForeGroundMob	1.489	1		3	-3.39839	0.401768		5	-1.00029	0.598232		41	-1.00029	1.38761e-16
OG0039643	0|0|0|0|1|0|0|0|0|0|0	ForeGroundMob	1.489	1		3	-3.39839	0.401768		5	-1.00029	0.598232		41	-1.00029	1.38761e-16
OG0038967	0|0|0|0|1|0|0|0|0|0|0	ForeGroundMob	1.489	1		3	-3.39839	0.401768		5	-1.00029	0.598232		41	-1.00029	1.38761e-16
OG0038986	0|0|0|0|1|0|0|0|0|0|0	ForeGroundMob	1.489	1		3	-3.39839	0.401768		5	-1.00029	0.598232		41	-1.00029	1.38761e-16
OG0039748	0|0|0|0|1|0|0|0|0|0|0	ForeGroundMob	1.489	1		3	-3.39839	0.401768		5	-1.00029	0.598232		41	-1.00029	1.38761e-16
OG0038899	0|0|0|0|1|0|0|0|0|0|0	ForeGroundMob	1.489	1		3	-3.39839	0.401768		5	-1.00029	0.598232		41	-1.00029	1.38761e-16
OG0039541	0|0|0|0|1|0|0|0|0|0|0	ForeGroundMob	1.489	1		3	-3.39839	0.401768		5	-1.00029	0.598232		41	-1.00029	1.38761e-16
OG0039533	0|0|0|0|1|0|0|0|0|0|0	ForeGroundMob	1.489	1		3	-3.39839	0.401768		5	-1.00029	0.598232		41	-1.00029	1.38761e-16
OG0038753	0|0|0|0|1|0|0|0|0|0|0	ForeGroundMob	1.489	1		3	-3.39839	0.401768		5	-1.00029	0.598232		41	-1.00029	1.38761e-16
OG0039020	0|0|0|0|1|0|0|0|0|0|0	ForeGroundMob	1.489	1		3	-3.39839	0.401768		5	-1.00029	0.598232		41	-1.00029	1.38761e-16
OG0038756	0|0|0|0|1|0|0|0|0|0|0	ForeGroundMob	1.489	1		3	-3.39839	0.401768		5	-1.00029	0.598232		41	-1.00029	1.38761e-16
OG0039666	0|0|0|0|1|0|0|0|0|0|0	ForeGroundMob	1.489	1		3	-3.39839	0.401768		5	-1.00029	0.598232		41	-1.00029	1.38761e-16
OG0039646	0|0|0|0|1|0|0|0|0|0|0	ForeGroundMob	1.489	1		3	-3.39839	0.401768		5	-1.00029	0.598232		41	-1.00029	1.38761e-16
OG0039713	0|0|0|0|1|0|0|0|0|0|0	ForeGroundMob	1.489	1		3	-3.39839	0.401768		5	-1.00029	0.598232		41	-1.00029	1.38761e-16
OG0038784	0|0|0|0|1|0|0|0|0|0|0	ForeGroundMob	1.489	1		3	-3.39839	0.401768		5	-1.00029	0.598232		41	-1.00029	1.38761e-16
OG0039755	0|0|0|0|1|0|0|0|0|0|0	ForeGroundMob	1.489	1		3	-3.39839	0.401768		5	-1.00029	0.598232		41	-1.00029	1.38761e-16
OG0038957	0|0|0|0|1|0|0|0|0|0|0	ForeGroundMob	1.489	1		3	-3.39839	0.401768		5	-1.00029	0.598232		41	-1.00029	1.38761e-16
OG0039439	0|0|0|0|1|0|0|0|0|0|0	ForeGroundMob	1.489	1		3	-3.39839	0.401768		5	-1.00029	0.598232		41	-1.00029	1.38761e-16
OG0038735	0|0|0|0|1|0|0|0|0|0|0	ForeGroundMob	1.489	1		3	-3.39839	0.401768		5	-1.00029	0.598232		41	-1.00029	1.38761e-16
OG0039731	0|0|0|0|1|0|0|0|0|0|0	ForeGroundMob	1.489	1		3	-3.39839	0.401768		5	-1.00029	0.598232		41	-1.00029	1.38761e-16
OG0039181	0|0|0|0|1|0|0|0|0|0|0	ForeGroundMob	1.489	1		3	-3.39839	0.401768		5	-1.00029	0.598232		41	-1.00029	1.38761e-16
OG0039852	0|0|0|0|1|0|0|0|0|0|0	ForeGroundMob	1.489	1		3	-3.39839	0.401768		5	-1.00029	0.598232		41	-1.00029	1.38761e-16
OG0039402	0|0|0|0|1|0|0|0|0|0|0	ForeGroundMob	1.489	1		3	-3.39839	0.401768		5	-1.00029	0.598232		41	-1.00029	1.38761e-16
OG0039581	0|0|0|0|1|0|0|0|0|0|0	ForeGroundMob	1.489	1		3	-3.39839	0.401768		5	-1.00029	0.598232		41	-1.00029	1.38761e-16
OG0039099	0|0|0|0|1|0|0|0|0|0|0	ForeGroundMob	1.489	1		3	-3.39839	0.401768		5	-1.00029	0.598232		41	-1.00029	1.38761e-16
OG0039148	0|0|0|0|1|0|0|0|0|0|0	ForeGroundMob	1.489	1		3	-3.39839	0.401768		5	-1.00029	0.598232		41	-1.00029	1.38761e-16
OG0038732	0|0|0|0|1|0|0|0|0|0|0	ForeGroundMob	1.489	1		3	-3.39839	0.401768		5	-1.00029	0.598232		41	-1.00029	1.38761e-16
OG0039693	0|0|0|0|1|0|0|0|0|0|0	ForeGroundMob	1.489	1		3	-3.39839	0.401768		5	-1.00029	0.598232		41	-1.00029	1.38761e-16
OG0039633	0|0|0|0|1|0|0|0|0|0|0	ForeGroundMob	1.489	1		3	-3.39839	0.401768		5	-1.00029	0.598232		41	-1.00029	1.38761e-16
OG0039291	0|0|0|0|1|0|0|0|0|0|0	ForeGroundMob	1.489	1		3	-3.39839	0.401768		5	-1.00029	0.598232		41	-1.00029	1.38761e-16
OG0039698	0|0|0|0|1|0|0|0|0|0|0	ForeGroundMob	1.489	1		3	-3.39839	0.401768		5	-1.00029	0.598232		41	-1.00029	1.38761e-16
OG0039098	0|0|0|0|1|0|0|0|0|0|0	ForeGroundMob	1.489	1		3	-3.39839	0.401768		5	-1.00029	0.598232		41	-1.00029	1.38761e-16
OG0039516	0|0|0|0|1|0|0|0|0|0|0	ForeGroundMob	1.489	1		3	-3.39839	0.401768		5	-1.00029	0.598232		41	-1.00029	1.38761e-16
OG0039619	0|0|0|0|1|0|0|0|0|0|0	ForeGroundMob	1.489	1		3	-3.39839	0.401768		5	-1.00029	0.598232		41	-1.00029	1.38761e-16
OG0038943	0|0|0|0|1|0|0|0|0|0|0	ForeGroundMob	1.489	1		3	-3.39839	0.401768		5	-1.00029	0.598232		41	-1.00029	1.38761e-16
OG0039706	0|0|0|0|1|0|0|0|0|0|0	ForeGroundMob	1.489	1		3	-3.39839	0.401768		5	-1.00029	0.598232		41	-1.00029	1.38761e-16
OG0039436	0|0|0|0|1|0|0|0|0|0|0	ForeGroundMob	1.489	1		3	-3.39839	0.401768		5	-1.00029	0.598232		41	-1.00029	1.38761e-16
OG0039736	0|0|0|0|1|0|0|0|0|0|0	ForeGroundMob	1.489	1		3	-3.39839	0.401768		5	-1.00029	0.598232		41	-1.00029	1.38761e-16
OG0039570	0|0|0|0|1|0|0|0|0|0|0	ForeGroundMob	1.489	1		3	-3.39839	0.401768		5	-1.00029	0.598232		41	-1.00029	1.38761e-16
OG0038988	0|0|0|0|1|0|0|0|0|0|0	ForeGroundMob	1.489	1		3	-3.39839	0.401768		5	-1.00029	0.598232		41	-1.00029	1.38761e-16
OG0039463	0|0|0|0|1|0|0|0|0|0|0	ForeGroundMob	1.489	1		3	-3.39839	0.401768		5	-1.00029	0.598232		41	-1.00029	1.38761e-16
OG0039674	0|0|0|0|1|0|0|0|0|0|0	ForeGroundMob	1.489	1		3	-3.39839	0.401768		5	-1.00029	0.598232		41	-1.00029	1.38761e-16
OG0039039	0|0|0|0|1|0|0|0|0|0|0	ForeGroundMob	1.489	1		3	-3.39839	0.401768		5	-1.00029	0.598232		41	-1.00029	1.38761e-16
OG0039255	0|0|0|0|1|0|0|0|0|0|0	ForeGroundMob	1.489	1		3	-3.39839	0.401768		5	-1.00029	0.598232		41	-1.00029	1.38761e-16
OG0039627	0|0|0|0|1|0|0|0|0|0|0	ForeGroundMob	1.489	1		3	-3.39839	0.401768		5	-1.00029	0.598232		41	-1.00029	1.38761e-16
OG0038739	0|0|0|0|1|0|0|0|0|0|0	ForeGroundMob	1.489	1		3	-3.39839	0.401768		5	-1.00029	0.598232		41	-1.00029	1.38761e-16
OG0039716	0|0|0|0|1|0|0|0|0|0|0	ForeGroundMob	1.489	1		3	-3.39839	0.401768		5	-1.00029	0.598232		41	-1.00029	1.38761e-16
OG0038851	0|0|0|0|1|0|0|0|0|0|0	ForeGroundMob	1.489	1		3	-3.39839	0.401768		5	-1.00029	0.598232		41	-1.00029	1.38761e-16
OG0039382	0|0|0|0|1|0|0|0|0|0|0	ForeGroundMob	1.489	1		3	-3.39839	0.401768		5	-1.00029	0.598232		41	-1.00029	1.38761e-16
OG0039015	0|0|0|0|1|0|0|0|0|0|0	ForeGroundMob	1.489	1		3	-3.39839	0.401768		5	-1.00029	0.598232		41	-1.00029	1.38761e-16
OG0038762	0|0|0|0|1|0|0|0|0|0|0	ForeGroundMob	1.489	1		3	-3.39839	0.401768		5	-1.00029	0.598232		41	-1.00029	1.38761e-16
OG0038817	0|0|0|0|1|0|0|0|0|0|0	ForeGroundMob	1.489	1		3	-3.39839	0.401768		5	-1.00029	0.598232		41	-1.00029	1.38761e-16
OG0039046	0|0|0|0|1|0|0|0|0|0|0	ForeGroundMob	1.489	1		3	-3.39839	0.401768		5	-1.00029	0.598232		41	-1.00029	1.38761e-16
OG0039270	0|0|0|0|1|0|0|0|0|0|0	ForeGroundMob	1.489	1		3	-3.39839	0.401768		5	-1.00029	0.598232		41	-1.00029	1.38761e-16
OG0039843	0|0|0|0|1|0|0|0|0|0|0	ForeGroundMob	1.489	1		3	-3.39839	0.401768		5	-1.00029	0.598232		41	-1.00029	1.38761e-16
OG0038992	0|0|0|0|1|0|0|0|0|0|0	ForeGroundMob	1.489	1		3	-3.39839	0.401768		5	-1.00029	0.598232		41	-1.00029	1.38761e-16
OG0039401	0|0|0|0|1|0|0|0|0|0|0	ForeGroundMob	1.489	1		3	-3.39839	0.401768		5	-1.00029	0.598232		41	-1.00029	1.38761e-16
OG0038703	0|0|0|0|1|0|0|0|0|0|0	ForeGroundMob	1.489	1		3	-3.39839	0.401768		5	-1.00029	0.598232		41	-1.00029	1.38761e-16
OG0039285	0|0|0|0|1|0|0|0|0|0|0	ForeGroundMob	1.489	1		3	-3.39839	0.401768		5	-1.00029	0.598232		41	-1.00029	1.38761e-16
OG0039677	0|0|0|0|1|0|0|0|0|0|0	ForeGroundMob	1.489	1		3	-3.39839	0.401768		5	-1.00029	0.598232		41	-1.00029	1.38761e-16
OG0039722	0|0|0|0|1|0|0|0|0|0|0	ForeGroundMob	1.489	1		3	-3.39839	0.401768		5	-1.00029	0.598232		41	-1.00029	1.38761e-16
OG0038764	0|0|0|0|1|0|0|0|0|0|0	ForeGroundMob	1.489	1		3	-3.39839	0.401768		5	-1.00029	0.598232		41	-1.00029	1.38761e-16
OG0039385	0|0|0|0|1|0|0|0|0|0|0	ForeGroundMob	1.489	1		3	-3.39839	0.401768		5	-1.00029	0.598232		41	-1.00029	1.38761e-16
OG0039790	0|0|0|0|1|0|0|0|0|0|0	ForeGroundMob	1.489	1		3	-3.39839	0.401768		5	-1.00029	0.598232		41	-1.00029	1.38761e-16
OG0039468	0|0|0|0|1|0|0|0|0|0|0	ForeGroundMob	1.489	1		3	-3.39839	0.401768		5	-1.00029	0.598232		41	-1.00029	1.38761e-16
OG0039899	0|0|0|0|1|0|0|0|0|0|0	ForeGroundMob	1.489	1		3	-3.39839	0.401768		5	-1.00029	0.598232		41	-1.00029	1.38761e-16
OG0039038	0|0|0|0|1|0|0|0|0|0|0	ForeGroundMob	1.489	1		3	-3.39839	0.401768		5	-1.00029	0.598232		41	-1.00029	1.38761e-16
OG0039389	0|0|0|0|1|0|0|0|0|0|0	ForeGroundMob	1.489	1		3	-3.39839	0.401768		5	-1.00029	0.598232		41	-1.00029	1.38761e-16
OG0038877	0|0|0|0|1|0|0|0|0|0|0	ForeGroundMob	1.489	1		3	-3.39839	0.401768		5	-1.00029	0.598232		41	-1.00029	1.38761e-16
OG0039379	0|0|0|0|1|0|0|0|0|0|0	ForeGroundMob	1.489	1		3	-3.39839	0.401768		5	-1.00029	0.598232		41	-1.00029	1.38761e-16
OG0039239	0|0|0|0|1|0|0|0|0|0|0	ForeGroundMob	1.489	1		3	-3.39839	0.401768		5	-1.00029	0.598232		41	-1.00029	1.38761e-16
OG0039942	0|0|0|0|1|0|0|0|0|0|0	ForeGroundMob	1.489	1		3	-3.39839	0.401768		5	-1.00029	0.598232		41	-1.00029	1.38761e-16
OG0039657	0|0|0|0|1|0|0|0|0|0|0	ForeGroundMob	1.489	1		3	-3.39839	0.401768		5	-1.00029	0.598232		41	-1.00029	1.38761e-16
OG0039891	0|0|0|0|1|0|0|0|0|0|0	ForeGroundMob	1.489	1		3	-3.39839	0.401768		5	-1.00029	0.598232		41	-1.00029	1.38761e-16
OG0039938	0|0|0|0|1|0|0|0|0|0|0	ForeGroundMob	1.489	1		3	-3.39839	0.401768		5	-1.00029	0.598232		41	-1.00029	1.38761e-16
OG0039894	0|0|0|0|1|0|0|0|0|0|0	ForeGroundMob	1.489	1		3	-3.39839	0.401768		5	-1.00029	0.598232		41	-1.00029	1.38761e-16
OG0039040	0|0|0|0|1|0|0|0|0|0|0	ForeGroundMob	1.489	1		3	-3.39839	0.401768		5	-1.00029	0.598232		41	-1.00029	1.38761e-16
OG0039518	0|0|0|0|1|0|0|0|0|0|0	ForeGroundMob	1.489	1		3	-3.39839	0.401768		5	-1.00029	0.598232		41	-1.00029	1.38761e-16
OG0038748	0|0|0|0|1|0|0|0|0|0|0	ForeGroundMob	1.489	1		3	-3.39839	0.401768		5	-1.00029	0.598232		41	-1.00029	1.38761e-16
OG0039103	0|0|0|0|1|0|0|0|0|0|0	ForeGroundMob	1.489	1		3	-3.39839	0.401768		5	-1.00029	0.598232		41	-1.00029	1.38761e-16
OG0039079	0|0|0|0|1|0|0|0|0|0|0	ForeGroundMob	1.489	1		3	-3.39839	0.401768		5	-1.00029	0.598232		41	-1.00029	1.38761e-16
OG0039524	0|0|0|0|1|0|0|0|0|0|0	ForeGroundMob	1.489	1		3	-3.39839	0.401768		5	-1.00029	0.598232		41	-1.00029	1.38761e-16
OG0038848	0|0|0|0|1|0|0|0|0|0|0	ForeGroundMob	1.489	1		3	-3.39839	0.401768		5	-1.00029	0.598232		41	-1.00029	1.38761e-16
OG0039712	0|0|0|0|1|0|0|0|0|0|0	ForeGroundMob	1.489	1		3	-3.39839	0.401768		5	-1.00029	0.598232		41	-1.00029	1.38761e-16
OG0039278	0|0|0|0|1|0|0|0|0|0|0	ForeGroundMob	1.489	1		3	-3.39839	0.401768		5	-1.00029	0.598232		41	-1.00029	1.38761e-16
OG0039562	0|0|0|0|1|0|0|0|0|0|0	ForeGroundMob	1.489	1		3	-3.39839	0.401768		5	-1.00029	0.598232		41	-1.00029	1.38761e-16
OG0038760	0|0|0|0|1|0|0|0|0|0|0	ForeGroundMob	1.489	1		3	-3.39839	0.401768		5	-1.00029	0.598232		41	-1.00029	1.38761e-16
OG0038985	0|0|0|0|1|0|0|0|0|0|0	ForeGroundMob	1.489	1		3	-3.39839	0.401768		5	-1.00029	0.598232		41	-1.00029	1.38761e-16
OG0039155	0|0|0|0|1|0|0|0|0|0|0	ForeGroundMob	1.489	1		3	-3.39839	0.401768		5	-1.00029	0.598232		41	-1.00029	1.38761e-16
OG0039307	0|0|0|0|1|0|0|0|0|0|0	ForeGroundMob	1.489	1		3	-3.39839	0.401768		5	-1.00029	0.598232		41	-1.00029	1.38761e-16
OG0038724	0|0|0|0|1|0|0|0|0|0|0	ForeGroundMob	1.489	1		3	-3.39839	0.401768		5	-1.00029	0.598232		41	-1.00029	1.38761e-16
OG0039763	0|0|0|0|1|0|0|0|0|0|0	ForeGroundMob	1.489	1		3	-3.39839	0.401768		5	-1.00029	0.598232		41	-1.00029	1.38761e-16
OG0039469	0|0|0|0|1|0|0|0|0|0|0	ForeGroundMob	1.489	1		3	-3.39839	0.401768		5	-1.00029	0.598232		41	-1.00029	1.38761e-16
OG0039720	0|0|0|0|1|0|0|0|0|0|0	ForeGroundMob	1.489	1		3	-3.39839	0.401768		5	-1.00029	0.598232		41	-1.00029	1.38761e-16
OG0039029	0|0|0|0|1|0|0|0|0|0|0	ForeGroundMob	1.489	1		3	-3.39839	0.401768		5	-1.00029	0.598232		41	-1.00029	1.38761e-16
OG0039773	0|0|0|0|1|0|0|0|0|0|0	ForeGroundMob	1.489	1		3	-3.39839	0.401768		5	-1.00029	0.598232		41	-1.00029	1.38761e-16
OG0039901	0|0|0|0|1|0|0|0|0|0|0	ForeGroundMob	1.489	1		3	-3.39839	0.401768		5	-1.00029	0.598232		41	-1.00029	1.38761e-16
OG0039435	0|0|0|0|1|0|0|0|0|0|0	ForeGroundMob	1.489	1		3	-3.39839	0.401768		5	-1.00029	0.598232		41	-1.00029	1.38761e-16
OG0039697	0|0|0|0|1|0|0|0|0|0|0	ForeGroundMob	1.489	1		3	-3.39839	0.401768		5	-1.00029	0.598232		41	-1.00029	1.38761e-16
OG0039355	0|0|0|0|1|0|0|0|0|0|0	ForeGroundMob	1.489	1		3	-3.39839	0.401768		5	-1.00029	0.598232		41	-1.00029	1.38761e-16
OG0039232	0|0|0|0|1|0|0|0|0|0|0	ForeGroundMob	1.489	1		3	-3.39839	0.401768		5	-1.00029	0.598232		41	-1.00029	1.38761e-16
OG0039042	0|0|0|0|1|0|0|0|0|0|0	ForeGroundMob	1.489	1		3	-3.39839	0.401768		5	-1.00029	0.598232		41	-1.00029	1.38761e-16
OG0039552	0|0|0|0|1|0|0|0|0|0|0	ForeGroundMob	1.489	1		3	-3.39839	0.401768		5	-1.00029	0.598232		41	-1.00029	1.38761e-16
OG0039886	0|0|0|0|1|0|0|0|0|0|0	ForeGroundMob	1.489	1		3	-3.39839	0.401768		5	-1.00029	0.598232		41	-1.00029	1.38761e-16
OG0039050	0|0|0|0|1|0|0|0|0|0|0	ForeGroundMob	1.489	1		3	-3.39839	0.401768		5	-1.00029	0.598232		41	-1.00029	1.38761e-16
OG0038963	0|0|0|0|1|0|0|0|0|0|0	ForeGroundMob	1.489	1		3	-3.39839	0.401768		5	-1.00029	0.598232		41	-1.00029	1.38761e-16
OG0039112	0|0|0|0|1|0|0|0|0|0|0	ForeGroundMob	1.489	1		3	-3.39839	0.401768		5	-1.00029	0.598232		41	-1.00029	1.38761e-16
OG0038804	0|0|0|0|1|0|0|0|0|0|0	ForeGroundMob	1.489	1		3	-3.39839	0.401768		5	-1.00029	0.598232		41	-1.00029	1.38761e-16
OG0039295	0|0|0|0|1|0|0|0|0|0|0	ForeGroundMob	1.489	1		3	-3.39839	0.401768		5	-1.00029	0.598232		41	-1.00029	1.38761e-16
OG0039485	0|0|0|0|1|0|0|0|0|0|0	ForeGroundMob	1.489	1		3	-3.39839	0.401768		5	-1.00029	0.598232		41	-1.00029	1.38761e-16
OG0039073	0|0|0|0|1|0|0|0|0|0|0	ForeGroundMob	1.489	1		3	-3.39839	0.401768		5	-1.00029	0.598232		41	-1.00029	1.38761e-16
OG0039390	0|0|0|0|1|0|0|0|0|0|0	ForeGroundMob	1.489	1		3	-3.39839	0.401768		5	-1.00029	0.598232		41	-1.00029	1.38761e-16
OG0039692	0|0|0|0|1|0|0|0|0|0|0	ForeGroundMob	1.489	1		3	-3.39839	0.401768		5	-1.00029	0.598232		41	-1.00029	1.38761e-16
OG0038870	0|0|0|0|1|0|0|0|0|0|0	ForeGroundMob	1.489	1		3	-3.39839	0.401768		5	-1.00029	0.598232		41	-1.00029	1.38761e-16
OG0039634	0|0|0|0|1|0|0|0|0|0|0	ForeGroundMob	1.489	1		3	-3.39839	0.401768		5	-1.00029	0.598232		41	-1.00029	1.38761e-16
OG0038672	0|0|0|0|1|0|0|0|0|0|0	ForeGroundMob	1.489	1		3	-3.39839	0.401768		5	-1.00029	0.598232		41	-1.00029	1.38761e-16
OG0039014	0|0|0|0|1|0|0|0|0|0|0	ForeGroundMob	1.489	1		3	-3.39839	0.401768		5	-1.00029	0.598232		41	-1.00029	1.38761e-16
OG0039354	0|0|0|0|1|0|0|0|0|0|0	ForeGroundMob	1.489	1		3	-3.39839	0.401768		5	-1.00029	0.598232		41	-1.00029	1.38761e-16
OG0038775	0|0|0|0|1|0|0|0|0|0|0	ForeGroundMob	1.489	1		3	-3.39839	0.401768		5	-1.00029	0.598232		41	-1.00029	1.38761e-16
OG0039883	0|0|0|0|1|0|0|0|0|0|0	ForeGroundMob	1.489	1		3	-3.39839	0.401768		5	-1.00029	0.598232		41	-1.00029	1.38761e-16
OG0038942	0|0|0|0|1|0|0|0|0|0|0	ForeGroundMob	1.489	1		3	-3.39839	0.401768		5	-1.00029	0.598232		41	-1.00029	1.38761e-16
OG0039470	0|0|0|0|1|0|0|0|0|0|0	ForeGroundMob	1.489	1		3	-3.39839	0.401768		5	-1.00029	0.598232		41	-1.00029	1.38761e-16
OG0039168	0|0|0|0|1|0|0|0|0|0|0	ForeGroundMob	1.489	1		3	-3.39839	0.401768		5	-1.00029	0.598232		41	-1.00029	1.38761e-16
OG0039207	0|0|0|0|1|0|0|0|0|0|0	ForeGroundMob	1.489	1		3	-3.39839	0.401768		5	-1.00029	0.598232		41	-1.00029	1.38761e-16
OG0039449	0|0|0|0|1|0|0|0|0|0|0	ForeGroundMob	1.489	1		3	-3.39839	0.401768		5	-1.00029	0.598232		41	-1.00029	1.38761e-16
OG0039887	0|0|0|0|1|0|0|0|0|0|0	ForeGroundMob	1.489	1		3	-3.39839	0.401768		5	-1.00029	0.598232		41	-1.00029	1.38761e-16
OG0038707	0|0|0|0|1|0|0|0|0|0|0	ForeGroundMob	1.489	1		3	-3.39839	0.401768		5	-1.00029	0.598232		41	-1.00029	1.38761e-16
OG0039067	0|0|0|0|1|0|0|0|0|0|0	ForeGroundMob	1.489	1		3	-3.39839	0.401768		5	-1.00029	0.598232		41	-1.00029	1.38761e-16
OG0039530	0|0|0|0|1|0|0|0|0|0|0	ForeGroundMob	1.489	1		3	-3.39839	0.401768		5	-1.00029	0.598232		41	-1.00029	1.38761e-16
OG0039006	0|0|0|0|1|0|0|0|0|0|0	ForeGroundMob	1.489	1		3	-3.39839	0.401768		5	-1.00029	0.598232		41	-1.00029	1.38761e-16
OG0039913	0|0|0|0|1|0|0|0|0|0|0	ForeGroundMob	1.489	1		3	-3.39839	0.401768		5	-1.00029	0.598232		41	-1.00029	1.38761e-16
OG0038759	0|0|0|0|1|0|0|0|0|0|0	ForeGroundMob	1.489	1		3	-3.39839	0.401768		5	-1.00029	0.598232		41	-1.00029	1.38761e-16
OG0039334	0|0|0|0|1|0|0|0|0|0|0	ForeGroundMob	1.489	1		3	-3.39839	0.401768		5	-1.00029	0.598232		41	-1.00029	1.38761e-16
OG0038863	0|0|0|0|1|0|0|0|0|0|0	ForeGroundMob	1.489	1		3	-3.39839	0.401768		5	-1.00029	0.598232		41	-1.00029	1.38761e-16
OG0038670	0|0|0|0|1|0|0|0|0|0|0	ForeGroundMob	1.489	1		3	-3.39839	0.401768		5	-1.00029	0.598232		41	-1.00029	1.38761e-16
OG0038910	0|0|0|0|1|0|0|0|0|0|0	ForeGroundMob	1.489	1		3	-3.39839	0.401768		5	-1.00029	0.598232		41	-1.00029	1.38761e-16
OG0038746	0|0|0|0|1|0|0|0|0|0|0	ForeGroundMob	1.489	1		3	-3.39839	0.401768		5	-1.00029	0.598232		41	-1.00029	1.38761e-16
OG0038663	0|0|0|0|1|0|0|0|0|0|0	ForeGroundMob	1.489	1		3	-3.39839	0.401768		5	-1.00029	0.598232		41	-1.00029	1.38761e-16
OG0039821	0|0|0|0|1|0|0|0|0|0|0	ForeGroundMob	1.489	1		3	-3.39839	0.401768		5	-1.00029	0.598232		41	-1.00029	1.38761e-16
OG0039126	0|0|0|0|1|0|0|0|0|0|0	ForeGroundMob	1.489	1		3	-3.39839	0.401768		5	-1.00029	0.598232		41	-1.00029	1.38761e-16
OG0039266	0|0|0|0|1|0|0|0|0|0|0	ForeGroundMob	1.489	1		3	-3.39839	0.401768		5	-1.00029	0.598232		41	-1.00029	1.38761e-16
OG0039783	0|0|0|0|1|0|0|0|0|0|0	ForeGroundMob	1.489	1		3	-3.39839	0.401768		5	-1.00029	0.598232		41	-1.00029	1.38761e-16
OG0039555	0|0|0|0|1|0|0|0|0|0|0	ForeGroundMob	1.489	1		3	-3.39839	0.401768		5	-1.00029	0.598232		41	-1.00029	1.38761e-16
OG0039361	0|0|0|0|1|0|0|0|0|0|0	ForeGroundMob	1.489	1		3	-3.39839	0.401768		5	-1.00029	0.598232		41	-1.00029	1.38761e-16
OG0039041	0|0|0|0|1|0|0|0|0|0|0	ForeGroundMob	1.489	1		3	-3.39839	0.401768		5	-1.00029	0.598232		41	-1.00029	1.38761e-16
OG0039767	0|0|0|0|1|0|0|0|0|0|0	ForeGroundMob	1.489	1		3	-3.39839	0.401768		5	-1.00029	0.598232		41	-1.00029	1.38761e-16
OG0039296	0|0|0|0|1|0|0|0|0|0|0	ForeGroundMob	1.489	1		3	-3.39839	0.401768		5	-1.00029	0.598232		41	-1.00029	1.38761e-16
OG0039871	0|0|0|0|1|0|0|0|0|0|0	ForeGroundMob	1.489	1		3	-3.39839	0.401768		5	-1.00029	0.598232		41	-1.00029	1.38761e-16
OG0038665	0|0|0|0|1|0|0|0|0|0|0	ForeGroundMob	1.489	1		3	-3.39839	0.401768		5	-1.00029	0.598232		41	-1.00029	1.38761e-16
OG0039362	0|0|0|0|1|0|0|0|0|0|0	ForeGroundMob	1.489	1		3	-3.39839	0.401768		5	-1.00029	0.598232		41	-1.00029	1.38761e-16
OG0039085	0|0|0|0|1|0|0|0|0|0|0	ForeGroundMob	1.489	1		3	-3.39839	0.401768		5	-1.00029	0.598232		41	-1.00029	1.38761e-16
OG0039496	0|0|0|0|1|0|0|0|0|0|0	ForeGroundMob	1.489	1		3	-3.39839	0.401768		5	-1.00029	0.598232		41	-1.00029	1.38761e-16
OG0038751	0|0|0|0|1|0|0|0|0|0|0	ForeGroundMob	1.489	1		3	-3.39839	0.401768		5	-1.00029	0.598232		41	-1.00029	1.38761e-16
OG0038752	0|0|0|0|1|0|0|0|0|0|0	ForeGroundMob	1.489	1		3	-3.39839	0.401768		5	-1.00029	0.598232		41	-1.00029	1.38761e-16
OG0039387	0|0|0|0|1|0|0|0|0|0|0	ForeGroundMob	1.489	1		3	-3.39839	0.401768		5	-1.00029	0.598232		41	-1.00029	1.38761e-16
OG0039799	0|0|0|0|1|0|0|0|0|0|0	ForeGroundMob	1.489	1		3	-3.39839	0.401768		5	-1.00029	0.598232		41	-1.00029	1.38761e-16
OG0038978	0|0|0|0|1|0|0|0|0|0|0	ForeGroundMob	1.489	1		3	-3.39839	0.401768		5	-1.00029	0.598232		41	-1.00029	1.38761e-16
OG0039395	0|0|0|0|1|0|0|0|0|0|0	ForeGroundMob	1.489	1		3	-3.39839	0.401768		5	-1.00029	0.598232		41	-1.00029	1.38761e-16
OG0039489	0|0|0|0|1|0|0|0|0|0|0	ForeGroundMob	1.489	1		3	-3.39839	0.401768		5	-1.00029	0.598232		41	-1.00029	1.38761e-16
OG0039359	0|0|0|0|1|0|0|0|0|0|0	ForeGroundMob	1.489	1		3	-3.39839	0.401768		5	-1.00029	0.598232		41	-1.00029	1.38761e-16
OG0038816	0|0|0|0|1|0|0|0|0|0|0	ForeGroundMob	1.489	1		3	-3.39839	0.401768		5	-1.00029	0.598232		41	-1.00029	1.38761e-16
OG0039190	0|0|0|0|1|0|0|0|0|0|0	ForeGroundMob	1.489	1		3	-3.39839	0.401768		5	-1.00029	0.598232		41	-1.00029	1.38761e-16
OG0038742	0|0|0|0|1|0|0|0|0|0|0	ForeGroundMob	1.489	1		3	-3.39839	0.401768		5	-1.00029	0.598232		41	-1.00029	1.38761e-16
OG0039656	0|0|0|0|1|0|0|0|0|0|0	ForeGroundMob	1.489	1		3	-3.39839	0.401768		5	-1.00029	0.598232		41	-1.00029	1.38761e-16
OG0039611	0|0|0|0|1|0|0|0|0|0|0	ForeGroundMob	1.489	1		3	-3.39839	0.401768		5	-1.00029	0.598232		41	-1.00029	1.38761e-16
OG0039350	0|0|0|0|1|0|0|0|0|0|0	ForeGroundMob	1.489	1		3	-3.39839	0.401768		5	-1.00029	0.598232		41	-1.00029	1.38761e-16
OG0038782	0|0|0|0|1|0|0|0|0|0|0	ForeGroundMob	1.489	1		3	-3.39839	0.401768		5	-1.00029	0.598232		41	-1.00029	1.38761e-16
OG0038700	0|0|0|0|1|0|0|0|0|0|0	ForeGroundMob	1.489	1		3	-3.39839	0.401768		5	-1.00029	0.598232		41	-1.00029	1.38761e-16
OG0039132	0|0|0|0|1|0|0|0|0|0|0	ForeGroundMob	1.489	1		3	-3.39839	0.401768		5	-1.00029	0.598232		41	-1.00029	1.38761e-16
OG0039254	0|0|0|0|1|0|0|0|0|0|0	ForeGroundMob	1.489	1		3	-3.39839	0.401768		5	-1.00029	0.598232		41	-1.00029	1.38761e-16
OG0038927	0|0|0|0|1|0|0|0|0|0|0	ForeGroundMob	1.489	1		3	-3.39839	0.401768		5	-1.00029	0.598232		41	-1.00029	1.38761e-16
OG0038678	0|0|0|0|1|0|0|0|0|0|0	ForeGroundMob	1.489	1		3	-3.39839	0.401768		5	-1.00029	0.598232		41	-1.00029	1.38761e-16
OG0038949	0|0|0|0|1|0|0|0|0|0|0	ForeGroundMob	1.489	1		3	-3.39839	0.401768		5	-1.00029	0.598232		41	-1.00029	1.38761e-16
OG0038821	0|0|0|0|1|0|0|0|0|0|0	ForeGroundMob	1.489	1		3	-3.39839	0.401768		5	-1.00029	0.598232		41	-1.00029	1.38761e-16
OG0038872	0|0|0|0|1|0|0|0|0|0|0	ForeGroundMob	1.489	1		3	-3.39839	0.401768		5	-1.00029	0.598232		41	-1.00029	1.38761e-16
OG0038807	0|0|0|0|1|0|0|0|0|0|0	ForeGroundMob	1.489	1		3	-3.39839	0.401768		5	-1.00029	0.598232		41	-1.00029	1.38761e-16
OG0039595	0|0|0|0|1|0|0|0|0|0|0	ForeGroundMob	1.489	1		3	-3.39839	0.401768		5	-1.00029	0.598232		41	-1.00029	1.38761e-16
OG0039065	0|0|0|0|1|0|0|0|0|0|0	ForeGroundMob	1.489	1		3	-3.39839	0.401768		5	-1.00029	0.598232		41	-1.00029	1.38761e-16
OG0038906	0|0|0|0|1|0|0|0|0|0|0	ForeGroundMob	1.489	1		3	-3.39839	0.401768		5	-1.00029	0.598232		41	-1.00029	1.38761e-16
OG0039725	0|0|0|0|1|0|0|0|0|0|0	ForeGroundMob	1.489	1		3	-3.39839	0.401768		5	-1.00029	0.598232		41	-1.00029	1.38761e-16
OG0039193	0|0|0|0|1|0|0|0|0|0|0	ForeGroundMob	1.489	1		3	-3.39839	0.401768		5	-1.00029	0.598232		41	-1.00029	1.38761e-16
OG0039051	0|0|0|0|1|0|0|0|0|0|0	ForeGroundMob	1.489	1		3	-3.39839	0.401768		5	-1.00029	0.598232		41	-1.00029	1.38761e-16
OG0039597	0|0|0|0|1|0|0|0|0|0|0	ForeGroundMob	1.489	1		3	-3.39839	0.401768		5	-1.00029	0.598232		41	-1.00029	1.38761e-16
OG0038723	0|0|0|0|1|0|0|0|0|0|0	ForeGroundMob	1.489	1		3	-3.39839	0.401768		5	-1.00029	0.598232		41	-1.00029	1.38761e-16
OG0039442	0|0|0|0|1|0|0|0|0|0|0	ForeGroundMob	1.489	1		3	-3.39839	0.401768		5	-1.00029	0.598232		41	-1.00029	1.38761e-16
OG0038777	0|0|0|0|1|0|0|0|0|0|0	ForeGroundMob	1.489	1		3	-3.39839	0.401768		5	-1.00029	0.598232		41	-1.00029	1.38761e-16
OG0038895	0|0|0|0|1|0|0|0|0|0|0	ForeGroundMob	1.489	1		3	-3.39839	0.401768		5	-1.00029	0.598232		41	-1.00029	1.38761e-16
OG0038961	0|0|0|0|1|0|0|0|0|0|0	ForeGroundMob	1.489	1		3	-3.39839	0.401768		5	-1.00029	0.598232		41	-1.00029	1.38761e-16
OG0038664	0|0|0|0|1|0|0|0|0|0|0	ForeGroundMob	1.489	1		3	-3.39839	0.401768		5	-1.00029	0.598232		41	-1.00029	1.38761e-16
OG0038810	0|0|0|0|1|0|0|0|0|0|0	ForeGroundMob	1.489	1		3	-3.39839	0.401768		5	-1.00029	0.598232		41	-1.00029	1.38761e-16
OG0039653	0|0|0|0|1|0|0|0|0|0|0	ForeGroundMob	1.489	1		3	-3.39839	0.401768		5	-1.00029	0.598232		41	-1.00029	1.38761e-16
OG0038716	0|0|0|0|1|0|0|0|0|0|0	ForeGroundMob	1.489	1		3	-3.39839	0.401768		5	-1.00029	0.598232		41	-1.00029	1.38761e-16
OG0038944	0|0|0|0|1|0|0|0|0|0|0	ForeGroundMob	1.489	1		3	-3.39839	0.401768		5	-1.00029	0.598232		41	-1.00029	1.38761e-16
OG0038811	0|0|0|0|1|0|0|0|0|0|0	ForeGroundMob	1.489	1		3	-3.39839	0.401768		5	-1.00029	0.598232		41	-1.00029	1.38761e-16
OG0039127	0|0|0|0|1|0|0|0|0|0|0	ForeGroundMob	1.489	1		3	-3.39839	0.401768		5	-1.00029	0.598232		41	-1.00029	1.38761e-16
OG0038844	0|0|0|0|1|0|0|0|0|0|0	ForeGroundMob	1.489	1		3	-3.39839	0.401768		5	-1.00029	0.598232		41	-1.00029	1.38761e-16
OG0039233	0|0|0|0|1|0|0|0|0|0|0	ForeGroundMob	1.489	1		3	-3.39839	0.401768		5	-1.00029	0.598232		41	-1.00029	1.38761e-16
OG0038702	0|0|0|0|1|0|0|0|0|0|0	ForeGroundMob	1.489	1		3	-3.39839	0.401768		5	-1.00029	0.598232		41	-1.00029	1.38761e-16
OG0038869	0|0|0|0|1|0|0|0|0|0|0	ForeGroundMob	1.489	1		3	-3.39839	0.401768		5	-1.00029	0.598232		41	-1.00029	1.38761e-16
OG0039250	0|0|0|0|1|0|0|0|0|0|0	ForeGroundMob	1.489	1		3	-3.39839	0.401768		5	-1.00029	0.598232		41	-1.00029	1.38761e-16
OG0038995	0|0|0|0|1|0|0|0|0|0|0	ForeGroundMob	1.489	1		3	-3.39839	0.401768		5	-1.00029	0.598232		41	-1.00029	1.38761e-16
OG0038718	0|0|0|0|1|0|0|0|0|0|0	ForeGroundMob	1.489	1		3	-3.39839	0.401768		5	-1.00029	0.598232		41	-1.00029	1.38761e-16
OG0038976	0|0|0|0|1|0|0|0|0|0|0	ForeGroundMob	1.489	1		3	-3.39839	0.401768		5	-1.00029	0.598232		41	-1.00029	1.38761e-16
OG0038840	0|0|0|0|1|0|0|0|0|0|0	ForeGroundMob	1.489	1		3	-3.39839	0.401768		5	-1.00029	0.598232		41	-1.00029	1.38761e-16
OG0039335	0|0|0|0|1|0|0|0|0|0|0	ForeGroundMob	1.489	1		3	-3.39839	0.401768		5	-1.00029	0.598232		41	-1.00029	1.38761e-16
OG0038882	0|0|0|0|1|0|0|0|0|0|0	ForeGroundMob	1.489	1		3	-3.39839	0.401768		5	-1.00029	0.598232		41	-1.00029	1.38761e-16
OG0039830	0|0|0|0|1|0|0|0|0|0|0	ForeGroundMob	1.489	1		3	-3.39839	0.401768		5	-1.00029	0.598232		41	-1.00029	1.38761e-16
OG0038855	0|0|0|0|1|0|0|0|0|0|0	ForeGroundMob	1.489	1		3	-3.39839	0.401768		5	-1.00029	0.598232		41	-1.00029	1.38761e-16
OG0038769	0|0|0|0|1|0|0|0|0|0|0	ForeGroundMob	1.489	1		3	-3.39839	0.401768		5	-1.00029	0.598232		41	-1.00029	1.38761e-16
OG0038932	0|0|0|0|1|0|0|0|0|0|0	ForeGroundMob	1.489	1		3	-3.39839	0.401768		5	-1.00029	0.598232		41	-1.00029	1.38761e-16
OG0039729	0|0|0|0|1|0|0|0|0|0|0	ForeGroundMob	1.489	1		3	-3.39839	0.401768		5	-1.00029	0.598232		41	-1.00029	1.38761e-16
OG0038958	0|0|0|0|1|0|0|0|0|0|0	ForeGroundMob	1.489	1		3	-3.39839	0.401768		5	-1.00029	0.598232		41	-1.00029	1.38761e-16
OG0039421	0|0|0|0|1|0|0|0|0|0|0	ForeGroundMob	1.489	1		3	-3.39839	0.401768		5	-1.00029	0.598232		41	-1.00029	1.38761e-16
OG0039314	0|0|0|0|1|0|0|0|0|0|0	ForeGroundMob	1.489	1		3	-3.39839	0.401768		5	-1.00029	0.598232		41	-1.00029	1.38761e-16
OG0038856	0|0|0|0|1|0|0|0|0|0|0	ForeGroundMob	1.489	1		3	-3.39839	0.401768		5	-1.00029	0.598232		41	-1.00029	1.38761e-16
OG0039144	0|0|0|0|1|0|0|0|0|0|0	ForeGroundMob	1.489	1		3	-3.39839	0.401768		5	-1.00029	0.598232		41	-1.00029	1.38761e-16
OG0039110	0|0|0|0|1|0|0|0|0|0|0	ForeGroundMob	1.489	1		3	-3.39839	0.401768		5	-1.00029	0.598232		41	-1.00029	1.38761e-16
OG0038679	0|0|0|0|1|0|0|0|0|0|0	ForeGroundMob	1.489	1		3	-3.39839	0.401768		5	-1.00029	0.598232		41	-1.00029	1.38761e-16
OG0039519	0|0|0|0|1|0|0|0|0|0|0	ForeGroundMob	1.489	1		3	-3.39839	0.401768		5	-1.00029	0.598232		41	-1.00029	1.38761e-16
OG0038662	0|0|0|0|1|0|0|0|0|0|0	ForeGroundMob	1.489	1		3	-3.39839	0.401768		5	-1.00029	0.598232		41	-1.00029	1.38761e-16
OG0038862	0|0|0|0|1|0|0|0|0|0|0	ForeGroundMob	1.489	1		3	-3.39839	0.401768		5	-1.00029	0.598232		41	-1.00029	1.38761e-16
OG0039071	0|0|0|0|1|0|0|0|0|0|0	ForeGroundMob	1.489	1		3	-3.39839	0.401768		5	-1.00029	0.598232		41	-1.00029	1.38761e-16
OG0039406	0|0|0|0|1|0|0|0|0|0|0	ForeGroundMob	1.489	1		3	-3.39839	0.401768		5	-1.00029	0.598232		41	-1.00029	1.38761e-16
OG0039864	0|0|0|0|1|0|0|0|0|0|0	ForeGroundMob	1.489	1		3	-3.39839	0.401768		5	-1.00029	0.598232		41	-1.00029	1.38761e-16
OG0038652	0|0|0|0|1|0|0|0|0|0|0	ForeGroundMob	1.489	1		3	-3.39839	0.401768		5	-1.00029	0.598232		41	-1.00029	1.38761e-16
OG0039452	0|0|0|0|1|0|0|0|0|0|0	ForeGroundMob	1.489	1		3	-3.39839	0.401768		5	-1.00029	0.598232		41	-1.00029	1.38761e-16
OG0039383	0|0|0|0|1|0|0|0|0|0|0	ForeGroundMob	1.489	1		3	-3.39839	0.401768		5	-1.00029	0.598232		41	-1.00029	1.38761e-16
OG0039896	0|0|0|0|1|0|0|0|0|0|0	ForeGroundMob	1.489	1		3	-3.39839	0.401768		5	-1.00029	0.598232		41	-1.00029	1.38761e-16
OG0039927	0|0|0|0|1|0|0|0|0|0|0	ForeGroundMob	1.489	1		3	-3.39839	0.401768		5	-1.00029	0.598232		41	-1.00029	1.38761e-16
OG0039847	0|0|0|0|1|0|0|0|0|0|0	ForeGroundMob	1.489	1		3	-3.39839	0.401768		5	-1.00029	0.598232		41	-1.00029	1.38761e-16
OG0038915	0|0|0|0|1|0|0|0|0|0|0	ForeGroundMob	1.489	1		3	-3.39839	0.401768		5	-1.00029	0.598232		41	-1.00029	1.38761e-16
OG0038795	0|0|0|0|1|0|0|0|0|0|0	ForeGroundMob	1.489	1		3	-3.39839	0.401768		5	-1.00029	0.598232		41	-1.00029	1.38761e-16
OG0039171	0|0|0|0|1|0|0|0|0|0|0	ForeGroundMob	1.489	1		3	-3.39839	0.401768		5	-1.00029	0.598232		41	-1.00029	1.38761e-16
OG0039904	0|0|0|0|1|0|0|0|0|0|0	ForeGroundMob	1.489	1		3	-3.39839	0.401768		5	-1.00029	0.598232		41	-1.00029	1.38761e-16
OG0039186	0|0|0|0|1|0|0|0|0|0|0	ForeGroundMob	1.489	1		3	-3.39839	0.401768		5	-1.00029	0.598232		41	-1.00029	1.38761e-16
OG0038837	0|0|0|0|1|0|0|0|0|0|0	ForeGroundMob	1.489	1		3	-3.39839	0.401768		5	-1.00029	0.598232		41	-1.00029	1.38761e-16
OG0038847	0|0|0|0|1|0|0|0|0|0|0	ForeGroundMob	1.489	1		3	-3.39839	0.401768		5	-1.00029	0.598232		41	-1.00029	1.38761e-16
OG0039324	0|0|0|0|1|0|0|0|0|0|0	ForeGroundMob	1.489	1		3	-3.39839	0.401768		5	-1.00029	0.598232		41	-1.00029	1.38761e-16
OG0039835	0|0|0|0|1|0|0|0|0|0|0	ForeGroundMob	1.489	1		3	-3.39839	0.401768		5	-1.00029	0.598232		41	-1.00029	1.38761e-16
OG0039263	0|0|0|0|1|0|0|0|0|0|0	ForeGroundMob	1.489	1		3	-3.39839	0.401768		5	-1.00029	0.598232		41	-1.00029	1.38761e-16
OG0039444	0|0|0|0|1|0|0|0|0|0|0	ForeGroundMob	1.489	1		3	-3.39839	0.401768		5	-1.00029	0.598232		41	-1.00029	1.38761e-16
OG0039895	0|0|0|0|1|0|0|0|0|0|0	ForeGroundMob	1.489	1		3	-3.39839	0.401768		5	-1.00029	0.598232		41	-1.00029	1.38761e-16
OG0039202	0|0|0|0|1|0|0|0|0|0|0	ForeGroundMob	1.489	1		3	-3.39839	0.401768		5	-1.00029	0.598232		41	-1.00029	1.38761e-16
OG0039078	0|0|0|0|1|0|0|0|0|0|0	ForeGroundMob	1.489	1		3	-3.39839	0.401768		5	-1.00029	0.598232		41	-1.00029	1.38761e-16
OG0038975	0|0|0|0|1|0|0|0|0|0|0	ForeGroundMob	1.489	1		3	-3.39839	0.401768		5	-1.00029	0.598232		41	-1.00029	1.38761e-16
OG0039892	0|0|0|0|1|0|0|0|0|0|0	ForeGroundMob	1.489	1		3	-3.39839	0.401768		5	-1.00029	0.598232		41	-1.00029	1.38761e-16
OG0039047	0|0|0|0|1|0|0|0|0|0|0	ForeGroundMob	1.489	1		3	-3.39839	0.401768		5	-1.00029	0.598232		41	-1.00029	1.38761e-16
OG0039206	0|0|0|0|1|0|0|0|0|0|0	ForeGroundMob	1.489	1		3	-3.39839	0.401768		5	-1.00029	0.598232		41	-1.00029	1.38761e-16
OG0039012	0|0|0|0|1|0|0|0|0|0|0	ForeGroundMob	1.489	1		3	-3.39839	0.401768		5	-1.00029	0.598232		41	-1.00029	1.38761e-16
OG0038830	0|0|0|0|1|0|0|0|0|0|0	ForeGroundMob	1.489	1		3	-3.39839	0.401768		5	-1.00029	0.598232		41	-1.00029	1.38761e-16
OG0039001	0|0|0|0|1|0|0|0|0|0|0	ForeGroundMob	1.489	1		3	-3.39839	0.401768		5	-1.00029	0.598232		41	-1.00029	1.38761e-16
OG0039793	0|0|0|0|1|0|0|0|0|0|0	ForeGroundMob	1.489	1		3	-3.39839	0.401768		5	-1.00029	0.598232		41	-1.00029	1.38761e-16
OG0039862	0|0|0|0|1|0|0|0|0|0|0	ForeGroundMob	1.489	1		3	-3.39839	0.401768		5	-1.00029	0.598232		41	-1.00029	1.38761e-16
OG0038964	0|0|0|0|1|0|0|0|0|0|0	ForeGroundMob	1.489	1		3	-3.39839	0.401768		5	-1.00029	0.598232		41	-1.00029	1.38761e-16
OG0039405	0|0|0|0|1|0|0|0|0|0|0	ForeGroundMob	1.489	1		3	-3.39839	0.401768		5	-1.00029	0.598232		41	-1.00029	1.38761e-16
OG0039492	0|0|0|0|1|0|0|0|0|0|0	ForeGroundMob	1.489	1		3	-3.39839	0.401768		5	-1.00029	0.598232		41	-1.00029	1.38761e-16
OG0038999	0|0|0|0|1|0|0|0|0|0|0	ForeGroundMob	1.489	1		3	-3.39839	0.401768		5	-1.00029	0.598232		41	-1.00029	1.38761e-16
OG0039853	0|0|0|0|1|0|0|0|0|0|0	ForeGroundMob	1.489	1		3	-3.39839	0.401768		5	-1.00029	0.598232		41	-1.00029	1.38761e-16
OG0039645	0|0|0|0|1|0|0|0|0|0|0	ForeGroundMob	1.489	1		3	-3.39839	0.401768		5	-1.00029	0.598232		41	-1.00029	1.38761e-16
OG0039241	0|0|0|0|1|0|0|0|0|0|0	ForeGroundMob	1.489	1		3	-3.39839	0.401768		5	-1.00029	0.598232		41	-1.00029	1.38761e-16
OG0038903	0|0|0|0|1|0|0|0|0|0|0	ForeGroundMob	1.489	1		3	-3.39839	0.401768		5	-1.00029	0.598232		41	-1.00029	1.38761e-16
OG0039114	0|0|0|0|1|0|0|0|0|0|0	ForeGroundMob	1.489	1		3	-3.39839	0.401768		5	-1.00029	0.598232		41	-1.00029	1.38761e-16
OG0039264	0|0|0|0|1|0|0|0|0|0|0	ForeGroundMob	1.489	1		3	-3.39839	0.401768		5	-1.00029	0.598232		41	-1.00029	1.38761e-16
OG0039709	0|0|0|0|1|0|0|0|0|0|0	ForeGroundMob	1.489	1		3	-3.39839	0.401768		5	-1.00029	0.598232		41	-1.00029	1.38761e-16
OG0039386	0|0|0|0|1|0|0|0|0|0|0	ForeGroundMob	1.489	1		3	-3.39839	0.401768		5	-1.00029	0.598232		41	-1.00029	1.38761e-16
OG0039583	0|0|0|0|1|0|0|0|0|0|0	ForeGroundMob	1.489	1		3	-3.39839	0.401768		5	-1.00029	0.598232		41	-1.00029	1.38761e-16
OG0039493	0|0|0|0|1|0|0|0|0|0|0	ForeGroundMob	1.489	1		3	-3.39839	0.401768		5	-1.00029	0.598232		41	-1.00029	1.38761e-16
OG0039082	0|0|0|0|1|0|0|0|0|0|0	ForeGroundMob	1.489	1		3	-3.39839	0.401768		5	-1.00029	0.598232		41	-1.00029	1.38761e-16
OG0038658	0|0|0|0|1|0|0|0|0|0|0	ForeGroundMob	1.489	1		3	-3.39839	0.401768		5	-1.00029	0.598232		41	-1.00029	1.38761e-16
OG0039149	0|0|0|0|1|0|0|0|0|0|0	ForeGroundMob	1.489	1		3	-3.39839	0.401768		5	-1.00029	0.598232		41	-1.00029	1.38761e-16
OG0039218	0|0|0|0|1|0|0|0|0|0|0	ForeGroundMob	1.489	1		3	-3.39839	0.401768		5	-1.00029	0.598232		41	-1.00029	1.38761e-16
OG0039900	0|0|0|0|1|0|0|0|0|0|0	ForeGroundMob	1.489	1		3	-3.39839	0.401768		5	-1.00029	0.598232		41	-1.00029	1.38761e-16
OG0039694	0|0|0|0|1|0|0|0|0|0|0	ForeGroundMob	1.489	1		3	-3.39839	0.401768		5	-1.00029	0.598232		41	-1.00029	1.38761e-16
OG0039586	0|0|0|0|1|0|0|0|0|0|0	ForeGroundMob	1.489	1		3	-3.39839	0.401768		5	-1.00029	0.598232		41	-1.00029	1.38761e-16
OG0039157	0|0|0|0|1|0|0|0|0|0|0	ForeGroundMob	1.489	1		3	-3.39839	0.401768		5	-1.00029	0.598232		41	-1.00029	1.38761e-16
OG0039563	0|0|0|0|1|0|0|0|0|0|0	ForeGroundMob	1.489	1		3	-3.39839	0.401768		5	-1.00029	0.598232		41	-1.00029	1.38761e-16
OG0039028	0|0|0|0|1|0|0|0|0|0|0	ForeGroundMob	1.489	1		3	-3.39839	0.401768		5	-1.00029	0.598232		41	-1.00029	1.38761e-16
OG0038887	0|0|0|0|1|0|0|0|0|0|0	ForeGroundMob	1.489	1		3	-3.39839	0.401768		5	-1.00029	0.598232		41	-1.00029	1.38761e-16
OG0039403	0|0|0|0|1|0|0|0|0|0|0	ForeGroundMob	1.489	1		3	-3.39839	0.401768		5	-1.00029	0.598232		41	-1.00029	1.38761e-16
OG0038774	0|0|0|0|1|0|0|0|0|0|0	ForeGroundMob	1.489	1		3	-3.39839	0.401768		5	-1.00029	0.598232		41	-1.00029	1.38761e-16
OG0039566	0|0|0|0|1|0|0|0|0|0|0	ForeGroundMob	1.489	1		3	-3.39839	0.401768		5	-1.00029	0.598232		41	-1.00029	1.38761e-16
OG0039410	0|0|0|0|1|0|0|0|0|0|0	ForeGroundMob	1.489	1		3	-3.39839	0.401768		5	-1.00029	0.598232		41	-1.00029	1.38761e-16
OG0038909	0|0|0|0|1|0|0|0|0|0|0	ForeGroundMob	1.489	1		3	-3.39839	0.401768		5	-1.00029	0.598232		41	-1.00029	1.38761e-16
OG0038965	0|0|0|0|1|0|0|0|0|0|0	ForeGroundMob	1.489	1		3	-3.39839	0.401768		5	-1.00029	0.598232		41	-1.00029	1.38761e-16
OG0039526	0|0|0|0|1|0|0|0|0|0|0	ForeGroundMob	1.489	1		3	-3.39839	0.401768		5	-1.00029	0.598232		41	-1.00029	1.38761e-16
OG0039532	0|0|0|0|1|0|0|0|0|0|0	ForeGroundMob	1.489	1		3	-3.39839	0.401768		5	-1.00029	0.598232		41	-1.00029	1.38761e-16
OG0038916	0|0|0|0|1|0|0|0|0|0|0	ForeGroundMob	1.489	1		3	-3.39839	0.401768		5	-1.00029	0.598232		41	-1.00029	1.38761e-16
OG0038854	0|0|0|0|1|0|0|0|0|0|0	ForeGroundMob	1.489	1		3	-3.39839	0.401768		5	-1.00029	0.598232		41	-1.00029	1.38761e-16
OG0039347	0|0|0|0|1|0|0|0|0|0|0	ForeGroundMob	1.489	1		3	-3.39839	0.401768		5	-1.00029	0.598232		41	-1.00029	1.38761e-16
OG0038792	0|0|0|0|1|0|0|0|0|0|0	ForeGroundMob	1.489	1		3	-3.39839	0.401768		5	-1.00029	0.598232		41	-1.00029	1.38761e-16
OG0039820	0|0|0|0|1|0|0|0|0|0|0	ForeGroundMob	1.489	1		3	-3.39839	0.401768		5	-1.00029	0.598232		41	-1.00029	1.38761e-16
OG0039778	0|0|0|0|1|0|0|0|0|0|0	ForeGroundMob	1.489	1		3	-3.39839	0.401768		5	-1.00029	0.598232		41	-1.00029	1.38761e-16
OG0038959	0|0|0|0|1|0|0|0|0|0|0	ForeGroundMob	1.489	1		3	-3.39839	0.401768		5	-1.00029	0.598232		41	-1.00029	1.38761e-16
OG0039504	0|0|0|0|1|0|0|0|0|0|0	ForeGroundMob	1.489	1		3	-3.39839	0.401768		5	-1.00029	0.598232		41	-1.00029	1.38761e-16
OG0038691	0|0|0|0|1|0|0|0|0|0|0	ForeGroundMob	1.489	1		3	-3.39839	0.401768		5	-1.00029	0.598232		41	-1.00029	1.38761e-16
OG0039109	0|0|0|0|1|0|0|0|0|0|0	ForeGroundMob	1.489	1		3	-3.39839	0.401768		5	-1.00029	0.598232		41	-1.00029	1.38761e-16
OG0039811	0|0|0|0|1|0|0|0|0|0|0	ForeGroundMob	1.489	1		3	-3.39839	0.401768		5	-1.00029	0.598232		41	-1.00029	1.38761e-16
OG0039311	0|0|0|0|1|0|0|0|0|0|0	ForeGroundMob	1.489	1		3	-3.39839	0.401768		5	-1.00029	0.598232		41	-1.00029	1.38761e-16
OG0039277	0|0|0|0|1|0|0|0|0|0|0	ForeGroundMob	1.489	1		3	-3.39839	0.401768		5	-1.00029	0.598232		41	-1.00029	1.38761e-16
OG0039134	0|0|0|0|1|0|0|0|0|0|0	ForeGroundMob	1.489	1		3	-3.39839	0.401768		5	-1.00029	0.598232		41	-1.00029	1.38761e-16
OG0039707	0|0|0|0|1|0|0|0|0|0|0	ForeGroundMob	1.489	1		3	-3.39839	0.401768		5	-1.00029	0.598232		41	-1.00029	1.38761e-16
OG0039795	0|0|0|0|1|0|0|0|0|0|0	ForeGroundMob	1.489	1		3	-3.39839	0.401768		5	-1.00029	0.598232		41	-1.00029	1.38761e-16
OG0039456	0|0|0|0|1|0|0|0|0|0|0	ForeGroundMob	1.489	1		3	-3.39839	0.401768		5	-1.00029	0.598232		41	-1.00029	1.38761e-16
OG0039455	0|0|0|0|1|0|0|0|0|0|0	ForeGroundMob	1.489	1		3	-3.39839	0.401768		5	-1.00029	0.598232		41	-1.00029	1.38761e-16
OG0039884	0|0|0|0|1|0|0|0|0|0|0	ForeGroundMob	1.489	1		3	-3.39839	0.401768		5	-1.00029	0.598232		41	-1.00029	1.38761e-16
OG0039013	0|0|0|0|1|0|0|0|0|0|0	ForeGroundMob	1.489	1		3	-3.39839	0.401768		5	-1.00029	0.598232		41	-1.00029	1.38761e-16
OG0038736	0|0|0|0|1|0|0|0|0|0|0	ForeGroundMob	1.489	1		3	-3.39839	0.401768		5	-1.00029	0.598232		41	-1.00029	1.38761e-16
OG0038962	0|0|0|0|1|0|0|0|0|0|0	ForeGroundMob	1.489	1		3	-3.39839	0.401768		5	-1.00029	0.598232		41	-1.00029	1.38761e-16
OG0039056	0|0|0|0|1|0|0|0|0|0|0	ForeGroundMob	1.489	1		3	-3.39839	0.401768		5	-1.00029	0.598232		41	-1.00029	1.38761e-16
OG0039557	0|0|0|0|1|0|0|0|0|0|0	ForeGroundMob	1.489	1		3	-3.39839	0.401768		5	-1.00029	0.598232		41	-1.00029	1.38761e-16
OG0039164	0|0|0|0|1|0|0|0|0|0|0	ForeGroundMob	1.489	1		3	-3.39839	0.401768		5	-1.00029	0.598232		41	-1.00029	1.38761e-16
OG0038668	0|0|0|0|1|0|0|0|0|0|0	ForeGroundMob	1.489	1		3	-3.39839	0.401768		5	-1.00029	0.598232		41	-1.00029	1.38761e-16
OG0039195	0|0|0|0|1|0|0|0|0|0|0	ForeGroundMob	1.489	1		3	-3.39839	0.401768		5	-1.00029	0.598232		41	-1.00029	1.38761e-16
OG0038789	0|0|0|0|1|0|0|0|0|0|0	ForeGroundMob	1.489	1		3	-3.39839	0.401768		5	-1.00029	0.598232		41	-1.00029	1.38761e-16
OG0039045	0|0|0|0|1|0|0|0|0|0|0	ForeGroundMob	1.489	1		3	-3.39839	0.401768		5	-1.00029	0.598232		41	-1.00029	1.38761e-16
OG0039156	0|0|0|0|1|0|0|0|0|0|0	ForeGroundMob	1.489	1		3	-3.39839	0.401768		5	-1.00029	0.598232		41	-1.00029	1.38761e-16
OG0038733	0|0|0|0|1|0|0|0|0|0|0	ForeGroundMob	1.489	1		3	-3.39839	0.401768		5	-1.00029	0.598232		41	-1.00029	1.38761e-16
OG0039272	0|0|0|0|1|0|0|0|0|0|0	ForeGroundMob	1.489	1		3	-3.39839	0.401768		5	-1.00029	0.598232		41	-1.00029	1.38761e-16
OG0039809	0|0|0|0|1|0|0|0|0|0|0	ForeGroundMob	1.489	1		3	-3.39839	0.401768		5	-1.00029	0.598232		41	-1.00029	1.38761e-16
OG0039500	0|0|0|0|1|0|0|0|0|0|0	ForeGroundMob	1.489	1		3	-3.39839	0.401768		5	-1.00029	0.598232		41	-1.00029	1.38761e-16
OG0038982	0|0|0|0|1|0|0|0|0|0|0	ForeGroundMob	1.489	1		3	-3.39839	0.401768		5	-1.00029	0.598232		41	-1.00029	1.38761e-16
OG0039683	0|0|0|0|1|0|0|0|0|0|0	ForeGroundMob	1.489	1		3	-3.39839	0.401768		5	-1.00029	0.598232		41	-1.00029	1.38761e-16
OG0039546	0|0|0|0|1|0|0|0|0|0|0	ForeGroundMob	1.489	1		3	-3.39839	0.401768		5	-1.00029	0.598232		41	-1.00029	1.38761e-16
OG0039921	0|0|0|0|1|0|0|0|0|0|0	ForeGroundMob	1.489	1		3	-3.39839	0.401768		5	-1.00029	0.598232		41	-1.00029	1.38761e-16
OG0038828	0|0|0|0|1|0|0|0|0|0|0	ForeGroundMob	1.489	1		3	-3.39839	0.401768		5	-1.00029	0.598232		41	-1.00029	1.38761e-16
OG0038940	0|0|0|0|1|0|0|0|0|0|0	ForeGroundMob	1.489	1		3	-3.39839	0.401768		5	-1.00029	0.598232		41	-1.00029	1.38761e-16
OG0038838	0|0|0|0|1|0|0|0|0|0|0	ForeGroundMob	1.489	1		3	-3.39839	0.401768		5	-1.00029	0.598232		41	-1.00029	1.38761e-16
OG0039467	0|0|0|0|1|0|0|0|0|0|0	ForeGroundMob	1.489	1		3	-3.39839	0.401768		5	-1.00029	0.598232		41	-1.00029	1.38761e-16
OG0038908	0|0|0|0|1|0|0|0|0|0|0	ForeGroundMob	1.489	1		3	-3.39839	0.401768		5	-1.00029	0.598232		41	-1.00029	1.38761e-16
OG0039037	0|0|0|0|1|0|0|0|0|0|0	ForeGroundMob	1.489	1		3	-3.39839	0.401768		5	-1.00029	0.598232		41	-1.00029	1.38761e-16
OG0039522	0|0|0|0|1|0|0|0|0|0|0	ForeGroundMob	1.489	1		3	-3.39839	0.401768		5	-1.00029	0.598232		41	-1.00029	1.38761e-16
OG0038801	0|0|0|0|1|0|0|0|0|0|0	ForeGroundMob	1.489	1		3	-3.39839	0.401768		5	-1.00029	0.598232		41	-1.00029	1.38761e-16
OG0038993	0|0|0|0|1|0|0|0|0|0|0	ForeGroundMob	1.489	1		3	-3.39839	0.401768		5	-1.00029	0.598232		41	-1.00029	1.38761e-16
OG0039096	0|0|0|0|1|0|0|0|0|0|0	ForeGroundMob	1.489	1		3	-3.39839	0.401768		5	-1.00029	0.598232		41	-1.00029	1.38761e-16
OG0039800	0|0|0|0|1|0|0|0|0|0|0	ForeGroundMob	1.489	1		3	-3.39839	0.401768		5	-1.00029	0.598232		41	-1.00029	1.38761e-16
OG0039199	0|0|0|0|1|0|0|0|0|0|0	ForeGroundMob	1.489	1		3	-3.39839	0.401768		5	-1.00029	0.598232		41	-1.00029	1.38761e-16
OG0039499	0|0|0|0|1|0|0|0|0|0|0	ForeGroundMob	1.489	1		3	-3.39839	0.401768		5	-1.00029	0.598232		41	-1.00029	1.38761e-16
OG0038839	0|0|0|0|1|0|0|0|0|0|0	ForeGroundMob	1.489	1		3	-3.39839	0.401768		5	-1.00029	0.598232		41	-1.00029	1.38761e-16
OG0039123	0|0|0|0|1|0|0|0|0|0|0	ForeGroundMob	1.489	1		3	-3.39839	0.401768		5	-1.00029	0.598232		41	-1.00029	1.38761e-16
OG0038686	0|0|0|0|1|0|0|0|0|0|0	ForeGroundMob	1.489	1		3	-3.39839	0.401768		5	-1.00029	0.598232		41	-1.00029	1.38761e-16
OG0039838	0|0|0|0|1|0|0|0|0|0|0	ForeGroundMob	1.489	1		3	-3.39839	0.401768		5	-1.00029	0.598232		41	-1.00029	1.38761e-16
OG0039320	0|0|0|0|1|0|0|0|0|0|0	ForeGroundMob	1.489	1		3	-3.39839	0.401768		5	-1.00029	0.598232		41	-1.00029	1.38761e-16
OG0039302	0|0|0|0|1|0|0|0|0|0|0	ForeGroundMob	1.489	1		3	-3.39839	0.401768		5	-1.00029	0.598232		41	-1.00029	1.38761e-16
OG0039262	0|0|0|0|1|0|0|0|0|0|0	ForeGroundMob	1.489	1		3	-3.39839	0.401768		5	-1.00029	0.598232		41	-1.00029	1.38761e-16
OG0039672	0|0|0|0|1|0|0|0|0|0|0	ForeGroundMob	1.489	1		3	-3.39839	0.401768		5	-1.00029	0.598232		41	-1.00029	1.38761e-16
OG0038922	0|0|0|0|1|0|0|0|0|0|0	ForeGroundMob	1.489	1		3	-3.39839	0.401768		5	-1.00029	0.598232		41	-1.00029	1.38761e-16
OG0039535	0|0|0|0|1|0|0|0|0|0|0	ForeGroundMob	1.489	1		3	-3.39839	0.401768		5	-1.00029	0.598232		41	-1.00029	1.38761e-16
OG0038651	0|0|0|0|1|0|0|0|0|0|0	ForeGroundMob	1.489	1		3	-3.39839	0.401768		5	-1.00029	0.598232		41	-1.00029	1.38761e-16
OG0038684	0|0|0|0|1|0|0|0|0|0|0	ForeGroundMob	1.489	1		3	-3.39839	0.401768		5	-1.00029	0.598232		41	-1.00029	1.38761e-16
OG0039573	0|0|0|0|1|0|0|0|0|0|0	ForeGroundMob	1.489	1		3	-3.39839	0.401768		5	-1.00029	0.598232		41	-1.00029	1.38761e-16
OG0038694	0|0|0|0|1|0|0|0|0|0|0	ForeGroundMob	1.489	1		3	-3.39839	0.401768		5	-1.00029	0.598232		41	-1.00029	1.38761e-16
OG0039160	0|0|0|0|1|0|0|0|0|0|0	ForeGroundMob	1.489	1		3	-3.39839	0.401768		5	-1.00029	0.598232		41	-1.00029	1.38761e-16
OG0039807	0|0|0|0|1|0|0|0|0|0|0	ForeGroundMob	1.489	1		3	-3.39839	0.401768		5	-1.00029	0.598232		41	-1.00029	1.38761e-16
OG0039769	0|0|0|0|1|0|0|0|0|0|0	ForeGroundMob	1.489	1		3	-3.39839	0.401768		5	-1.00029	0.598232		41	-1.00029	1.38761e-16
OG0039851	0|0|0|0|1|0|0|0|0|0|0	ForeGroundMob	1.489	1		3	-3.39839	0.401768		5	-1.00029	0.598232		41	-1.00029	1.38761e-16
OG0038842	0|0|0|0|1|0|0|0|0|0|0	ForeGroundMob	1.489	1		3	-3.39839	0.401768		5	-1.00029	0.598232		41	-1.00029	1.38761e-16
OG0039062	0|0|0|0|1|0|0|0|0|0|0	ForeGroundMob	1.489	1		3	-3.39839	0.401768		5	-1.00029	0.598232		41	-1.00029	1.38761e-16
OG0039300	0|0|0|0|1|0|0|0|0|0|0	ForeGroundMob	1.489	1		3	-3.39839	0.401768		5	-1.00029	0.598232		41	-1.00029	1.38761e-16
OG0038688	0|0|0|0|1|0|0|0|0|0|0	ForeGroundMob	1.489	1		3	-3.39839	0.401768		5	-1.00029	0.598232		41	-1.00029	1.38761e-16
OG0039668	0|0|0|0|1|0|0|0|0|0|0	ForeGroundMob	1.489	1		3	-3.39839	0.401768		5	-1.00029	0.598232		41	-1.00029	1.38761e-16
OG0039640	0|0|0|0|1|0|0|0|0|0|0	ForeGroundMob	1.489	1		3	-3.39839	0.401768		5	-1.00029	0.598232		41	-1.00029	1.38761e-16
OG0039378	0|0|0|0|1|0|0|0|0|0|0	ForeGroundMob	1.489	1		3	-3.39839	0.401768		5	-1.00029	0.598232		41	-1.00029	1.38761e-16
OG0038690	0|0|0|0|1|0|0|0|0|0|0	ForeGroundMob	1.489	1		3	-3.39839	0.401768		5	-1.00029	0.598232		41	-1.00029	1.38761e-16
OG0039419	0|0|0|0|1|0|0|0|0|0|0	ForeGroundMob	1.489	1		3	-3.39839	0.401768		5	-1.00029	0.598232		41	-1.00029	1.38761e-16
OG0039865	0|0|0|0|1|0|0|0|0|0|0	ForeGroundMob	1.489	1		3	-3.39839	0.401768		5	-1.00029	0.598232		41	-1.00029	1.38761e-16
OG0038776	0|0|0|0|1|0|0|0|0|0|0	ForeGroundMob	1.489	1		3	-3.39839	0.401768		5	-1.00029	0.598232		41	-1.00029	1.38761e-16
OG0039604	0|0|0|0|1|0|0|0|0|0|0	ForeGroundMob	1.489	1		3	-3.39839	0.401768		5	-1.00029	0.598232		41	-1.00029	1.38761e-16
OG0039459	0|0|0|0|1|0|0|0|0|0|0	ForeGroundMob	1.489	1		3	-3.39839	0.401768		5	-1.00029	0.598232		41	-1.00029	1.38761e-16
OG0038726	0|0|0|0|1|0|0|0|0|0|0	ForeGroundMob	1.489	1		3	-3.39839	0.401768		5	-1.00029	0.598232		41	-1.00029	1.38761e-16
OG0038738	0|0|0|0|1|0|0|0|0|0|0	ForeGroundMob	1.489	1		3	-3.39839	0.401768		5	-1.00029	0.598232		41	-1.00029	1.38761e-16
OG0039054	0|0|0|0|1|0|0|0|0|0|0	ForeGroundMob	1.489	1		3	-3.39839	0.401768		5	-1.00029	0.598232		41	-1.00029	1.38761e-16
OG0039317	0|0|0|0|1|0|0|0|0|0|0	ForeGroundMob	1.489	1		3	-3.39839	0.401768		5	-1.00029	0.598232		41	-1.00029	1.38761e-16
OG0038823	0|0|0|0|1|0|0|0|0|0|0	ForeGroundMob	1.489	1		3	-3.39839	0.401768		5	-1.00029	0.598232		41	-1.00029	1.38761e-16
OG0039265	0|0|0|0|1|0|0|0|0|0|0	ForeGroundMob	1.489	1		3	-3.39839	0.401768		5	-1.00029	0.598232		41	-1.00029	1.38761e-16
OG0039822	0|0|0|0|1|0|0|0|0|0|0	ForeGroundMob	1.489	1		3	-3.39839	0.401768		5	-1.00029	0.598232		41	-1.00029	1.38761e-16
OG0039280	0|0|0|0|1|0|0|0|0|0|0	ForeGroundMob	1.489	1		3	-3.39839	0.401768		5	-1.00029	0.598232		41	-1.00029	1.38761e-16
OG0038893	0|0|0|0|1|0|0|0|0|0|0	ForeGroundMob	1.489	1		3	-3.39839	0.401768		5	-1.00029	0.598232		41	-1.00029	1.38761e-16
OG0039381	0|0|0|0|1|0|0|0|0|0|0	ForeGroundMob	1.489	1		3	-3.39839	0.401768		5	-1.00029	0.598232		41	-1.00029	1.38761e-16
OG0039699	0|0|0|0|1|0|0|0|0|0|0	ForeGroundMob	1.489	1		3	-3.39839	0.401768		5	-1.00029	0.598232		41	-1.00029	1.38761e-16
OG0039511	0|0|0|0|1|0|0|0|0|0|0	ForeGroundMob	1.489	1		3	-3.39839	0.401768		5	-1.00029	0.598232		41	-1.00029	1.38761e-16
OG0038879	0|0|0|0|1|0|0|0|0|0|0	ForeGroundMob	1.489	1		3	-3.39839	0.401768		5	-1.00029	0.598232		41	-1.00029	1.38761e-16
OG0039143	0|0|0|0|1|0|0|0|0|0|0	ForeGroundMob	1.489	1		3	-3.39839	0.401768		5	-1.00029	0.598232		41	-1.00029	1.38761e-16
OG0039066	0|0|0|0|1|0|0|0|0|0|0	ForeGroundMob	1.489	1		3	-3.39839	0.401768		5	-1.00029	0.598232		41	-1.00029	1.38761e-16
OG0038974	0|0|0|0|1|0|0|0|0|0|0	ForeGroundMob	1.489	1		3	-3.39839	0.401768		5	-1.00029	0.598232		41	-1.00029	1.38761e-16
OG0039117	0|0|0|0|1|0|0|0|0|0|0	ForeGroundMob	1.489	1		3	-3.39839	0.401768		5	-1.00029	0.598232		41	-1.00029	1.38761e-16
OG0038930	0|0|0|0|1|0|0|0|0|0|0	ForeGroundMob	1.489	1		3	-3.39839	0.401768		5	-1.00029	0.598232		41	-1.00029	1.38761e-16
OG0039187	0|0|0|0|1|0|0|0|0|0|0	ForeGroundMob	1.489	1		3	-3.39839	0.401768		5	-1.00029	0.598232		41	-1.00029	1.38761e-16
OG0038898	0|0|0|0|1|0|0|0|0|0|0	ForeGroundMob	1.489	1		3	-3.39839	0.401768		5	-1.00029	0.598232		41	-1.00029	1.38761e-16
OG0039762	0|0|0|0|1|0|0|0|0|0|0	ForeGroundMob	1.489	1		3	-3.39839	0.401768		5	-1.00029	0.598232		41	-1.00029	1.38761e-16
OG0039292	0|0|0|0|1|0|0|0|0|0|0	ForeGroundMob	1.489	1		3	-3.39839	0.401768		5	-1.00029	0.598232		41	-1.00029	1.38761e-16
OG0039774	0|0|0|0|1|0|0|0|0|0|0	ForeGroundMob	1.489	1		3	-3.39839	0.401768		5	-1.00029	0.598232		41	-1.00029	1.38761e-16
OG0039547	0|0|0|0|1|0|0|0|0|0|0	ForeGroundMob	1.489	1		3	-3.39839	0.401768		5	-1.00029	0.598232		41	-1.00029	1.38761e-16
OG0038918	0|0|0|0|1|0|0|0|0|0|0	ForeGroundMob	1.489	1		3	-3.39839	0.401768		5	-1.00029	0.598232		41	-1.00029	1.38761e-16
OG0039885	0|0|0|0|1|0|0|0|0|0|0	ForeGroundMob	1.489	1		3	-3.39839	0.401768		5	-1.00029	0.598232		41	-1.00029	1.38761e-16
OG0039209	0|0|0|0|1|0|0|0|0|0|0	ForeGroundMob	1.489	1		3	-3.39839	0.401768		5	-1.00029	0.598232		41	-1.00029	1.38761e-16
OG0039252	0|0|0|0|1|0|0|0|0|0|0	ForeGroundMob	1.489	1		3	-3.39839	0.401768		5	-1.00029	0.598232		41	-1.00029	1.38761e-16
OG0038785	0|0|0|0|1|0|0|0|0|0|0	ForeGroundMob	1.489	1		3	-3.39839	0.401768		5	-1.00029	0.598232		41	-1.00029	1.38761e-16
OG0038727	0|0|0|0|1|0|0|0|0|0|0	ForeGroundMob	1.489	1		3	-3.39839	0.401768		5	-1.00029	0.598232		41	-1.00029	1.38761e-16
OG0039545	0|0|0|0|1|0|0|0|0|0|0	ForeGroundMob	1.489	1		3	-3.39839	0.401768		5	-1.00029	0.598232		41	-1.00029	1.38761e-16
OG0038717	0|0|0|0|1|0|0|0|0|0|0	ForeGroundMob	1.489	1		3	-3.39839	0.401768		5	-1.00029	0.598232		41	-1.00029	1.38761e-16
OG0038766	0|0|0|0|1|0|0|0|0|0|0	ForeGroundMob	1.489	1		3	-3.39839	0.401768		5	-1.00029	0.598232		41	-1.00029	1.38761e-16
OG0038710	0|0|0|0|1|0|0|0|0|0|0	ForeGroundMob	1.489	1		3	-3.39839	0.401768		5	-1.00029	0.598232		41	-1.00029	1.38761e-16
OG0039399	0|0|0|0|1|0|0|0|0|0|0	ForeGroundMob	1.489	1		3	-3.39839	0.401768		5	-1.00029	0.598232		41	-1.00029	1.38761e-16
OG0038708	0|0|0|0|1|0|0|0|0|0|0	ForeGroundMob	1.489	1		3	-3.39839	0.401768		5	-1.00029	0.598232		41	-1.00029	1.38761e-16
OG0039740	0|0|0|0|1|0|0|0|0|0|0	ForeGroundMob	1.489	1		3	-3.39839	0.401768		5	-1.00029	0.598232		41	-1.00029	1.38761e-16
OG0038656	0|0|0|0|1|0|0|0|0|0|0	ForeGroundMob	1.489	1		3	-3.39839	0.401768		5	-1.00029	0.598232		41	-1.00029	1.38761e-16
OG0038805	0|0|0|0|1|0|0|0|0|0|0	ForeGroundMob	1.489	1		3	-3.39839	0.401768		5	-1.00029	0.598232		41	-1.00029	1.38761e-16
OG0039032	0|0|0|0|1|0|0|0|0|0|0	ForeGroundMob	1.489	1		3	-3.39839	0.401768		5	-1.00029	0.598232		41	-1.00029	1.38761e-16
OG0039663	0|0|0|0|1|0|0|0|0|0|0	ForeGroundMob	1.489	1		3	-3.39839	0.401768		5	-1.00029	0.598232		41	-1.00029	1.38761e-16
OG0039104	0|0|0|0|1|0|0|0|0|0|0	ForeGroundMob	1.489	1		3	-3.39839	0.401768		5	-1.00029	0.598232		41	-1.00029	1.38761e-16
OG0039925	0|0|0|0|1|0|0|0|0|0|0	ForeGroundMob	1.489	1		3	-3.39839	0.401768		5	-1.00029	0.598232		41	-1.00029	1.38761e-16
OG0039670	0|0|0|0|1|0|0|0|0|0|0	ForeGroundMob	1.489	1		3	-3.39839	0.401768		5	-1.00029	0.598232		41	-1.00029	1.38761e-16
OG0039806	0|0|0|0|1|0|0|0|0|0|0	ForeGroundMob	1.489	1		3	-3.39839	0.401768		5	-1.00029	0.598232		41	-1.00029	1.38761e-16
OG0038970	0|0|0|0|1|0|0|0|0|0|0	ForeGroundMob	1.489	1		3	-3.39839	0.401768		5	-1.00029	0.598232		41	-1.00029	1.38761e-16
OG0039542	0|0|0|0|1|0|0|0|0|0|0	ForeGroundMob	1.489	1		3	-3.39839	0.401768		5	-1.00029	0.598232		41	-1.00029	1.38761e-16
OG0039539	0|0|0|0|1|0|0|0|0|0|0	ForeGroundMob	1.489	1		3	-3.39839	0.401768		5	-1.00029	0.598232		41	-1.00029	1.38761e-16
OG0038946	0|0|0|0|1|0|0|0|0|0|0	ForeGroundMob	1.489	1		3	-3.39839	0.401768		5	-1.00029	0.598232		41	-1.00029	1.38761e-16
OG0039080	0|0|0|0|1|0|0|0|0|0|0	ForeGroundMob	1.489	1		3	-3.39839	0.401768		5	-1.00029	0.598232		41	-1.00029	1.38761e-16
OG0039739	0|0|0|0|1|0|0|0|0|0|0	ForeGroundMob	1.489	1		3	-3.39839	0.401768		5	-1.00029	0.598232		41	-1.00029	1.38761e-16
OG0039742	0|0|0|0|1|0|0|0|0|0|0	ForeGroundMob	1.489	1		3	-3.39839	0.401768		5	-1.00029	0.598232		41	-1.00029	1.38761e-16
OG0039623	0|0|0|0|1|0|0|0|0|0|0	ForeGroundMob	1.489	1		3	-3.39839	0.401768		5	-1.00029	0.598232		41	-1.00029	1.38761e-16
OG0039429	0|0|0|0|1|0|0|0|0|0|0	ForeGroundMob	1.489	1		3	-3.39839	0.401768		5	-1.00029	0.598232		41	-1.00029	1.38761e-16
OG0038904	0|0|0|0|1|0|0|0|0|0|0	ForeGroundMob	1.489	1		3	-3.39839	0.401768		5	-1.00029	0.598232		41	-1.00029	1.38761e-16
OG0039204	0|0|0|0|1|0|0|0|0|0|0	ForeGroundMob	1.489	1		3	-3.39839	0.401768		5	-1.00029	0.598232		41	-1.00029	1.38761e-16
OG0039861	0|0|0|0|1|0|0|0|0|0|0	ForeGroundMob	1.489	1		3	-3.39839	0.401768		5	-1.00029	0.598232		41	-1.00029	1.38761e-16
OG0038740	0|0|0|0|1|0|0|0|0|0|0	ForeGroundMob	1.489	1		3	-3.39839	0.401768		5	-1.00029	0.598232		41	-1.00029	1.38761e-16
OG0039661	0|0|0|0|1|0|0|0|0|0|0	ForeGroundMob	1.489	1		3	-3.39839	0.401768		5	-1.00029	0.598232		41	-1.00029	1.38761e-16
OG0039396	0|0|0|0|1|0|0|0|0|0|0	ForeGroundMob	1.489	1		3	-3.39839	0.401768		5	-1.00029	0.598232		41	-1.00029	1.38761e-16
OG0039598	0|0|0|0|1|0|0|0|0|0|0	ForeGroundMob	1.489	1		3	-3.39839	0.401768		5	-1.00029	0.598232		41	-1.00029	1.38761e-16
OG0039919	0|0|0|0|1|0|0|0|0|0|0	ForeGroundMob	1.489	1		3	-3.39839	0.401768		5	-1.00029	0.598232		41	-1.00029	1.38761e-16
OG0039106	0|0|0|0|1|0|0|0|0|0|0	ForeGroundMob	1.489	1		3	-3.39839	0.401768		5	-1.00029	0.598232		41	-1.00029	1.38761e-16
OG0039425	0|0|0|0|1|0|0|0|0|0|0	ForeGroundMob	1.489	1		3	-3.39839	0.401768		5	-1.00029	0.598232		41	-1.00029	1.38761e-16
OG0039584	0|0|0|0|1|0|0|0|0|0|0	ForeGroundMob	1.489	1		3	-3.39839	0.401768		5	-1.00029	0.598232		41	-1.00029	1.38761e-16
OG0039289	0|0|0|0|1|0|0|0|0|0|0	ForeGroundMob	1.489	1		3	-3.39839	0.401768		5	-1.00029	0.598232		41	-1.00029	1.38761e-16
OG0039175	0|0|0|0|1|0|0|0|0|0|0	ForeGroundMob	1.489	1		3	-3.39839	0.401768		5	-1.00029	0.598232		41	-1.00029	1.38761e-16
OG0038867	0|0|0|0|1|0|0|0|0|0|0	ForeGroundMob	1.489	1		3	-3.39839	0.401768		5	-1.00029	0.598232		41	-1.00029	1.38761e-16
OG0039505	0|0|0|0|1|0|0|0|0|0|0	ForeGroundMob	1.489	1		3	-3.39839	0.401768		5	-1.00029	0.598232		41	-1.00029	1.38761e-16
OG0039515	0|0|0|0|1|0|0|0|0|0|0	ForeGroundMob	1.489	1		3	-3.39839	0.401768		5	-1.00029	0.598232		41	-1.00029	1.38761e-16
OG0039230	0|0|0|0|1|0|0|0|0|0|0	ForeGroundMob	1.489	1		3	-3.39839	0.401768		5	-1.00029	0.598232		41	-1.00029	1.38761e-16
OG0038894	0|0|0|0|1|0|0|0|0|0|0	ForeGroundMob	1.489	1		3	-3.39839	0.401768		5	-1.00029	0.598232		41	-1.00029	1.38761e-16
OG0038653	0|0|0|0|1|0|0|0|0|0|0	ForeGroundMob	1.489	1		3	-3.39839	0.401768		5	-1.00029	0.598232		41	-1.00029	1.38761e-16
OG0039440	0|0|0|0|1|0|0|0|0|0|0	ForeGroundMob	1.489	1		3	-3.39839	0.401768		5	-1.00029	0.598232		41	-1.00029	1.38761e-16
OG0039091	0|0|0|0|1|0|0|0|0|0|0	ForeGroundMob	1.489	1		3	-3.39839	0.401768		5	-1.00029	0.598232		41	-1.00029	1.38761e-16
OG0038911	0|0|0|0|1|0|0|0|0|0|0	ForeGroundMob	1.489	1		3	-3.39839	0.401768		5	-1.00029	0.598232		41	-1.00029	1.38761e-16
OG0038833	0|0|0|0|1|0|0|0|0|0|0	ForeGroundMob	1.489	1		3	-3.39839	0.401768		5	-1.00029	0.598232		41	-1.00029	1.38761e-16
OG0039191	0|0|0|0|1|0|0|0|0|0|0	ForeGroundMob	1.489	1		3	-3.39839	0.401768		5	-1.00029	0.598232		41	-1.00029	1.38761e-16
OG0039723	0|0|0|0|1|0|0|0|0|0|0	ForeGroundMob	1.489	1		3	-3.39839	0.401768		5	-1.00029	0.598232		41	-1.00029	1.38761e-16
OG0039316	0|0|0|0|1|0|0|0|0|0|0	ForeGroundMob	1.489	1		3	-3.39839	0.401768		5	-1.00029	0.598232		41	-1.00029	1.38761e-16
OG0039026	0|0|0|0|1|0|0|0|0|0|0	ForeGroundMob	1.489	1		3	-3.39839	0.401768		5	-1.00029	0.598232		41	-1.00029	1.38761e-16
OG0038968	0|0|0|0|1|0|0|0|0|0|0	ForeGroundMob	1.489	1		3	-3.39839	0.401768		5	-1.00029	0.598232		41	-1.00029	1.38761e-16
OG0039615	0|0|0|0|1|0|0|0|0|0|0	ForeGroundMob	1.489	1		3	-3.39839	0.401768		5	-1.00029	0.598232		41	-1.00029	1.38761e-16
OG0039842	0|0|0|0|1|0|0|0|0|0|0	ForeGroundMob	1.489	1		3	-3.39839	0.401768		5	-1.00029	0.598232		41	-1.00029	1.38761e-16
OG0039198	0|0|0|0|1|0|0|0|0|0|0	ForeGroundMob	1.489	1		3	-3.39839	0.401768		5	-1.00029	0.598232		41	-1.00029	1.38761e-16
OG0039544	0|0|0|0|1|0|0|0|0|0|0	ForeGroundMob	1.489	1		3	-3.39839	0.401768		5	-1.00029	0.598232		41	-1.00029	1.38761e-16
OG0039678	0|0|0|0|1|0|0|0|0|0|0	ForeGroundMob	1.489	1		3	-3.39839	0.401768		5	-1.00029	0.598232		41	-1.00029	1.38761e-16
OG0039817	0|0|0|0|1|0|0|0|0|0|0	ForeGroundMob	1.489	1		3	-3.39839	0.401768		5	-1.00029	0.598232		41	-1.00029	1.38761e-16
OG0039346	0|0|0|0|1|0|0|0|0|0|0	ForeGroundMob	1.489	1		3	-3.39839	0.401768		5	-1.00029	0.598232		41	-1.00029	1.38761e-16
OG0039690	0|0|0|0|1|0|0|0|0|0|0	ForeGroundMob	1.489	1		3	-3.39839	0.401768		5	-1.00029	0.598232		41	-1.00029	1.38761e-16
OG0039471	0|0|0|0|1|0|0|0|0|0|0	ForeGroundMob	1.489	1		3	-3.39839	0.401768		5	-1.00029	0.598232		41	-1.00029	1.38761e-16
OG0039907	0|0|0|0|1|0|0|0|0|0|0	ForeGroundMob	1.489	1		3	-3.39839	0.401768		5	-1.00029	0.598232		41	-1.00029	1.38761e-16
OG0038763	0|0|0|0|1|0|0|0|0|0|0	ForeGroundMob	1.489	1		3	-3.39839	0.401768		5	-1.00029	0.598232		41	-1.00029	1.38761e-16
OG0039180	0|0|0|0|1|0|0|0|0|0|0	ForeGroundMob	1.489	1		3	-3.39839	0.401768		5	-1.00029	0.598232		41	-1.00029	1.38761e-16
OG0039777	0|0|0|0|1|0|0|0|0|0|0	ForeGroundMob	1.489	1		3	-3.39839	0.401768		5	-1.00029	0.598232		41	-1.00029	1.38761e-16
OG0039888	0|0|0|0|1|0|0|0|0|0|0	ForeGroundMob	1.489	1		3	-3.39839	0.401768		5	-1.00029	0.598232		41	-1.00029	1.38761e-16
OG0039113	0|0|0|0|1|0|0|0|0|0|0	ForeGroundMob	1.489	1		3	-3.39839	0.401768		5	-1.00029	0.598232		41	-1.00029	1.38761e-16
OG0039691	0|0|0|0|1|0|0|0|0|0|0	ForeGroundMob	1.489	1		3	-3.39839	0.401768		5	-1.00029	0.598232		41	-1.00029	1.38761e-16
OG0039462	0|0|0|0|1|0|0|0|0|0|0	ForeGroundMob	1.489	1		3	-3.39839	0.401768		5	-1.00029	0.598232		41	-1.00029	1.38761e-16
OG0038812	0|0|0|0|1|0|0|0|0|0|0	ForeGroundMob	1.489	1		3	-3.39839	0.401768		5	-1.00029	0.598232		41	-1.00029	1.38761e-16
OG0039839	0|0|0|0|1|0|0|0|0|0|0	ForeGroundMob	1.489	1		3	-3.39839	0.401768		5	-1.00029	0.598232		41	-1.00029	1.38761e-16
OG0039714	0|0|0|0|1|0|0|0|0|0|0	ForeGroundMob	1.489	1		3	-3.39839	0.401768		5	-1.00029	0.598232		41	-1.00029	1.38761e-16
OG0039868	0|0|0|0|1|0|0|0|0|0|0	ForeGroundMob	1.489	1		3	-3.39839	0.401768		5	-1.00029	0.598232		41	-1.00029	1.38761e-16
OG0038900	0|0|0|0|1|0|0|0|0|0|0	ForeGroundMob	1.489	1		3	-3.39839	0.401768		5	-1.00029	0.598232		41	-1.00029	1.38761e-16
OG0039140	0|0|0|0|1|0|0|0|0|0|0	ForeGroundMob	1.489	1		3	-3.39839	0.401768		5	-1.00029	0.598232		41	-1.00029	1.38761e-16
OG0039166	0|0|0|0|1|0|0|0|0|0|0	ForeGroundMob	1.489	1		3	-3.39839	0.401768		5	-1.00029	0.598232		41	-1.00029	1.38761e-16
OG0039478	0|0|0|0|1|0|0|0|0|0|0	ForeGroundMob	1.489	1		3	-3.39839	0.401768		5	-1.00029	0.598232		41	-1.00029	1.38761e-16
OG0039154	0|0|0|0|1|0|0|0|0|0|0	ForeGroundMob	1.489	1		3	-3.39839	0.401768		5	-1.00029	0.598232		41	-1.00029	1.38761e-16
OG0039872	0|0|0|0|1|0|0|0|0|0|0	ForeGroundMob	1.489	1		3	-3.39839	0.401768		5	-1.00029	0.598232		41	-1.00029	1.38761e-16
OG0038796	0|0|0|0|1|0|0|0|0|0|0	ForeGroundMob	1.489	1		3	-3.39839	0.401768		5	-1.00029	0.598232		41	-1.00029	1.38761e-16
OG0038938	0|0|0|0|1|0|0|0|0|0|0	ForeGroundMob	1.489	1		3	-3.39839	0.401768		5	-1.00029	0.598232		41	-1.00029	1.38761e-16
OG0039357	0|0|0|0|1|0|0|0|0|0|0	ForeGroundMob	1.489	1		3	-3.39839	0.401768		5	-1.00029	0.598232		41	-1.00029	1.38761e-16
OG0039131	0|0|0|0|1|0|0|0|0|0|0	ForeGroundMob	1.489	1		3	-3.39839	0.401768		5	-1.00029	0.598232		41	-1.00029	1.38761e-16
OG0039549	0|0|0|0|1|0|0|0|0|0|0	ForeGroundMob	1.489	1		3	-3.39839	0.401768		5	-1.00029	0.598232		41	-1.00029	1.38761e-16
OG0039730	0|0|0|0|1|0|0|0|0|0|0	ForeGroundMob	1.489	1		3	-3.39839	0.401768		5	-1.00029	0.598232		41	-1.00029	1.38761e-16
OG0039798	0|0|0|0|1|0|0|0|0|0|0	ForeGroundMob	1.489	1		3	-3.39839	0.401768		5	-1.00029	0.598232		41	-1.00029	1.38761e-16
OG0039161	0|0|0|0|1|0|0|0|0|0|0	ForeGroundMob	1.489	1		3	-3.39839	0.401768		5	-1.00029	0.598232		41	-1.00029	1.38761e-16
OG0039587	0|0|0|0|1|0|0|0|0|0|0	ForeGroundMob	1.489	1		3	-3.39839	0.401768		5	-1.00029	0.598232		41	-1.00029	1.38761e-16
OG0039751	0|0|0|0|1|0|0|0|0|0|0	ForeGroundMob	1.489	1		3	-3.39839	0.401768		5	-1.00029	0.598232		41	-1.00029	1.38761e-16
OG0039284	0|0|0|0|1|0|0|0|0|0|0	ForeGroundMob	1.489	1		3	-3.39839	0.401768		5	-1.00029	0.598232		41	-1.00029	1.38761e-16
OG0039920	0|0|0|0|1|0|0|0|0|0|0	ForeGroundMob	1.489	1		3	-3.39839	0.401768		5	-1.00029	0.598232		41	-1.00029	1.38761e-16
OG0039867	0|0|0|0|1|0|0|0|0|0|0	ForeGroundMob	1.489	1		3	-3.39839	0.401768		5	-1.00029	0.598232		41	-1.00029	1.38761e-16
OG0039606	0|0|0|0|1|0|0|0|0|0|0	ForeGroundMob	1.489	1		3	-3.39839	0.401768		5	-1.00029	0.598232		41	-1.00029	1.38761e-16
OG0038934	0|0|0|0|1|0|0|0|0|0|0	ForeGroundMob	1.489	1		3	-3.39839	0.401768		5	-1.00029	0.598232		41	-1.00029	1.38761e-16
OG0039761	0|0|0|0|1|0|0|0|0|0|0	ForeGroundMob	1.489	1		3	-3.39839	0.401768		5	-1.00029	0.598232		41	-1.00029	1.38761e-16
OG0039016	0|0|0|0|1|0|0|0|0|0|0	ForeGroundMob	1.489	1		3	-3.39839	0.401768		5	-1.00029	0.598232		41	-1.00029	1.38761e-16
OG0038845	0|0|0|0|1|0|0|0|0|0|0	ForeGroundMob	1.489	1		3	-3.39839	0.401768		5	-1.00029	0.598232		41	-1.00029	1.38761e-16
OG0039487	0|0|0|0|1|0|0|0|0|0|0	ForeGroundMob	1.489	1		3	-3.39839	0.401768		5	-1.00029	0.598232		41	-1.00029	1.38761e-16
OG0039794	0|0|0|0|1|0|0|0|0|0|0	ForeGroundMob	1.489	1		3	-3.39839	0.401768		5	-1.00029	0.598232		41	-1.00029	1.38761e-16
OG0038858	0|0|0|0|1|0|0|0|0|0|0	ForeGroundMob	1.489	1		3	-3.39839	0.401768		5	-1.00029	0.598232		41	-1.00029	1.38761e-16
OG0039747	0|0|0|0|1|0|0|0|0|0|0	ForeGroundMob	1.489	1		3	-3.39839	0.401768		5	-1.00029	0.598232		41	-1.00029	1.38761e-16
OG0038771	0|0|0|0|1|0|0|0|0|0|0	ForeGroundMob	1.489	1		3	-3.39839	0.401768		5	-1.00029	0.598232		41	-1.00029	1.38761e-16
OG0039527	0|0|0|0|1|0|0|0|0|0|0	ForeGroundMob	1.489	1		3	-3.39839	0.401768		5	-1.00029	0.598232		41	-1.00029	1.38761e-16
OG0038797	0|0|0|0|1|0|0|0|0|0|0	ForeGroundMob	1.489	1		3	-3.39839	0.401768		5	-1.00029	0.598232		41	-1.00029	1.38761e-16
OG0039848	0|0|0|0|1|0|0|0|0|0|0	ForeGroundMob	1.489	1		3	-3.39839	0.401768		5	-1.00029	0.598232		41	-1.00029	1.38761e-16
OG0039008	0|0|0|0|1|0|0|0|0|0|0	ForeGroundMob	1.489	1		3	-3.39839	0.401768		5	-1.00029	0.598232		41	-1.00029	1.38761e-16
OG0038706	0|0|0|0|1|0|0|0|0|0|0	ForeGroundMob	1.489	1		3	-3.39839	0.401768		5	-1.00029	0.598232		41	-1.00029	1.38761e-16
OG0039607	0|0|0|0|1|0|0|0|0|0|0	ForeGroundMob	1.489	1		3	-3.39839	0.401768		5	-1.00029	0.598232		41	-1.00029	1.38761e-16
OG0038892	0|0|0|0|1|0|0|0|0|0|0	ForeGroundMob	1.489	1		3	-3.39839	0.401768		5	-1.00029	0.598232		41	-1.00029	1.38761e-16
OG0039138	0|0|0|0|1|0|0|0|0|0|0	ForeGroundMob	1.489	1		3	-3.39839	0.401768		5	-1.00029	0.598232		41	-1.00029	1.38761e-16
OG0039483	0|0|0|0|1|0|0|0|0|0|0	ForeGroundMob	1.489	1		3	-3.39839	0.401768		5	-1.00029	0.598232		41	-1.00029	1.38761e-16
OG0039365	0|0|0|0|1|0|0|0|0|0|0	ForeGroundMob	1.489	1		3	-3.39839	0.401768		5	-1.00029	0.598232		41	-1.00029	1.38761e-16
OG0039926	0|0|0|0|1|0|0|0|0|0|0	ForeGroundMob	1.489	1		3	-3.39839	0.401768		5	-1.00029	0.598232		41	-1.00029	1.38761e-16
OG0039628	0|0|0|0|1|0|0|0|0|0|0	ForeGroundMob	1.489	1		3	-3.39839	0.401768		5	-1.00029	0.598232		41	-1.00029	1.38761e-16
OG0038783	0|0|0|0|1|0|0|0|0|0|0	ForeGroundMob	1.489	1		3	-3.39839	0.401768		5	-1.00029	0.598232		41	-1.00029	1.38761e-16
OG0039715	0|0|0|0|1|0|0|0|0|0|0	ForeGroundMob	1.489	1		3	-3.39839	0.401768		5	-1.00029	0.598232		41	-1.00029	1.38761e-16
OG0039179	0|0|0|0|1|0|0|0|0|0|0	ForeGroundMob	1.489	1		3	-3.39839	0.401768		5	-1.00029	0.598232		41	-1.00029	1.38761e-16
OG0039554	0|0|0|0|1|0|0|0|0|0|0	ForeGroundMob	1.489	1		3	-3.39839	0.401768		5	-1.00029	0.598232		41	-1.00029	1.38761e-16
OG0038655	0|0|0|0|1|0|0|0|0|0|0	ForeGroundMob	1.489	1		3	-3.39839	0.401768		5	-1.00029	0.598232		41	-1.00029	1.38761e-16
OG0039343	0|0|0|0|1|0|0|0|0|0|0	ForeGroundMob	1.489	1		3	-3.39839	0.401768		5	-1.00029	0.598232		41	-1.00029	1.38761e-16
OG0039169	0|0|0|0|1|0|0|0|0|0|0	ForeGroundMob	1.489	1		3	-3.39839	0.401768		5	-1.00029	0.598232		41	-1.00029	1.38761e-16
OG0039608	0|0|0|0|1|0|0|0|0|0|0	ForeGroundMob	1.489	1		3	-3.39839	0.401768		5	-1.00029	0.598232		41	-1.00029	1.38761e-16
OG0039600	0|0|0|0|1|0|0|0|0|0|0	ForeGroundMob	1.489	1		3	-3.39839	0.401768		5	-1.00029	0.598232		41	-1.00029	1.38761e-16
OG0038933	0|0|0|0|1|0|0|0|0|0|0	ForeGroundMob	1.489	1		3	-3.39839	0.401768		5	-1.00029	0.598232		41	-1.00029	1.38761e-16
OG0038912	0|0|0|0|1|0|0|0|0|0|0	ForeGroundMob	1.489	1		3	-3.39839	0.401768		5	-1.00029	0.598232		41	-1.00029	1.38761e-16
OG0039823	0|0|0|0|1|0|0|0|0|0|0	ForeGroundMob	1.489	1		3	-3.39839	0.401768		5	-1.00029	0.598232		41	-1.00029	1.38761e-16
OG0039815	0|0|0|0|1|0|0|0|0|0|0	ForeGroundMob	1.489	1		3	-3.39839	0.401768		5	-1.00029	0.598232		41	-1.00029	1.38761e-16
OG0039216	0|0|0|0|1|0|0|0|0|0|0	ForeGroundMob	1.489	1		3	-3.39839	0.401768		5	-1.00029	0.598232		41	-1.00029	1.38761e-16
OG0039873	0|0|0|0|1|0|0|0|0|0|0	ForeGroundMob	1.489	1		3	-3.39839	0.401768		5	-1.00029	0.598232		41	-1.00029	1.38761e-16
OG0039488	0|0|0|0|1|0|0|0|0|0|0	ForeGroundMob	1.489	1		3	-3.39839	0.401768		5	-1.00029	0.598232		41	-1.00029	1.38761e-16
OG0039916	0|0|0|0|1|0|0|0|0|0|0	ForeGroundMob	1.489	1		3	-3.39839	0.401768		5	-1.00029	0.598232		41	-1.00029	1.38761e-16
OG0039497	0|0|0|0|1|0|0|0|0|0|0	ForeGroundMob	1.489	1		3	-3.39839	0.401768		5	-1.00029	0.598232		41	-1.00029	1.38761e-16
OG0039165	0|0|0|0|1|0|0|0|0|0|0	ForeGroundMob	1.489	1		3	-3.39839	0.401768		5	-1.00029	0.598232		41	-1.00029	1.38761e-16
OG0039052	0|0|0|0|1|0|0|0|0|0|0	ForeGroundMob	1.489	1		3	-3.39839	0.401768		5	-1.00029	0.598232		41	-1.00029	1.38761e-16
OG0039162	0|0|0|0|1|0|0|0|0|0|0	ForeGroundMob	1.489	1		3	-3.39839	0.401768		5	-1.00029	0.598232		41	-1.00029	1.38761e-16
OG0039741	0|0|0|0|1|0|0|0|0|0|0	ForeGroundMob	1.489	1		3	-3.39839	0.401768		5	-1.00029	0.598232		41	-1.00029	1.38761e-16
OG0039621	0|0|0|0|1|0|0|0|0|0|0	ForeGroundMob	1.489	1		3	-3.39839	0.401768		5	-1.00029	0.598232		41	-1.00029	1.38761e-16
OG0039007	0|0|0|0|1|0|0|0|0|0|0	ForeGroundMob	1.489	1		3	-3.39839	0.401768		5	-1.00029	0.598232		41	-1.00029	1.38761e-16
OG0039491	0|0|0|0|1|0|0|0|0|0|0	ForeGroundMob	1.489	1		3	-3.39839	0.401768		5	-1.00029	0.598232		41	-1.00029	1.38761e-16
OG0039569	0|0|0|0|1|0|0|0|0|0|0	ForeGroundMob	1.489	1		3	-3.39839	0.401768		5	-1.00029	0.598232		41	-1.00029	1.38761e-16
OG0039083	0|0|0|0|1|0|0|0|0|0|0	ForeGroundMob	1.489	1		3	-3.39839	0.401768		5	-1.00029	0.598232		41	-1.00029	1.38761e-16
OG0039727	0|0|0|0|1|0|0|0|0|0|0	ForeGroundMob	1.489	1		3	-3.39839	0.401768		5	-1.00029	0.598232		41	-1.00029	1.38761e-16
OG0039393	0|0|0|0|1|0|0|0|0|0|0	ForeGroundMob	1.489	1		3	-3.39839	0.401768		5	-1.00029	0.598232		41	-1.00029	1.38761e-16
OG0038666	0|0|0|0|1|0|0|0|0|0|0	ForeGroundMob	1.489	1		3	-3.39839	0.401768		5	-1.00029	0.598232		41	-1.00029	1.38761e-16
OG0039177	0|0|0|0|1|0|0|0|0|0|0	ForeGroundMob	1.489	1		3	-3.39839	0.401768		5	-1.00029	0.598232		41	-1.00029	1.38761e-16
OG0039036	0|0|0|0|1|0|0|0|0|0|0	ForeGroundMob	1.489	1		3	-3.39839	0.401768		5	-1.00029	0.598232		41	-1.00029	1.38761e-16
OG0038889	0|0|0|0|1|0|0|0|0|0|0	ForeGroundMob	1.489	1		3	-3.39839	0.401768		5	-1.00029	0.598232		41	-1.00029	1.38761e-16
OG0038945	0|0|0|0|1|0|0|0|0|0|0	ForeGroundMob	1.489	1		3	-3.39839	0.401768		5	-1.00029	0.598232		41	-1.00029	1.38761e-16
OG0039599	0|0|0|0|1|0|0|0|0|0|0	ForeGroundMob	1.489	1		3	-3.39839	0.401768		5	-1.00029	0.598232		41	-1.00029	1.38761e-16
OG0039671	0|0|0|0|1|0|0|0|0|0|0	ForeGroundMob	1.489	1		3	-3.39839	0.401768		5	-1.00029	0.598232		41	-1.00029	1.38761e-16
OG0038994	0|0|0|0|1|0|0|0|0|0|0	ForeGroundMob	1.489	1		3	-3.39839	0.401768		5	-1.00029	0.598232		41	-1.00029	1.38761e-16
OG0038705	0|0|0|0|1|0|0|0|0|0|0	ForeGroundMob	1.489	1		3	-3.39839	0.401768		5	-1.00029	0.598232		41	-1.00029	1.38761e-16
OG0039543	0|0|0|0|1|0|0|0|0|0|0	ForeGroundMob	1.489	1		3	-3.39839	0.401768		5	-1.00029	0.598232		41	-1.00029	1.38761e-16
OG0039831	0|0|0|0|1|0|0|0|0|0|0	ForeGroundMob	1.489	1		3	-3.39839	0.401768		5	-1.00029	0.598232		41	-1.00029	1.38761e-16
OG0038955	0|0|0|0|1|0|0|0|0|0|0	ForeGroundMob	1.489	1		3	-3.39839	0.401768		5	-1.00029	0.598232		41	-1.00029	1.38761e-16
OG0039438	0|0|0|0|1|0|0|0|0|0|0	ForeGroundMob	1.489	1		3	-3.39839	0.401768		5	-1.00029	0.598232		41	-1.00029	1.38761e-16
OG0039457	0|0|0|0|1|0|0|0|0|0|0	ForeGroundMob	1.489	1		3	-3.39839	0.401768		5	-1.00029	0.598232		41	-1.00029	1.38761e-16
OG0039111	0|0|0|0|1|0|0|0|0|0|0	ForeGroundMob	1.489	1		3	-3.39839	0.401768		5	-1.00029	0.598232		41	-1.00029	1.38761e-16
OG0039075	0|0|0|0|1|0|0|0|0|0|0	ForeGroundMob	1.489	1		3	-3.39839	0.401768		5	-1.00029	0.598232		41	-1.00029	1.38761e-16
OG0038730	0|0|0|0|1|0|0|0|0|0|0	ForeGroundMob	1.489	1		3	-3.39839	0.401768		5	-1.00029	0.598232		41	-1.00029	1.38761e-16
OG0039423	0|0|0|0|1|0|0|0|0|0|0	ForeGroundMob	1.489	1		3	-3.39839	0.401768		5	-1.00029	0.598232		41	-1.00029	1.38761e-16
OG0039632	0|0|0|0|1|0|0|0|0|0|0	ForeGroundMob	1.489	1		3	-3.39839	0.401768		5	-1.00029	0.598232		41	-1.00029	1.38761e-16
OG0039261	0|0|0|0|1|0|0|0|0|0|0	ForeGroundMob	1.489	1		3	-3.39839	0.401768		5	-1.00029	0.598232		41	-1.00029	1.38761e-16
OG0039753	0|0|0|0|1|0|0|0|0|0|0	ForeGroundMob	1.489	1		3	-3.39839	0.401768		5	-1.00029	0.598232		41	-1.00029	1.38761e-16
OG0039055	0|0|0|0|1|0|0|0|0|0|0	ForeGroundMob	1.489	1		3	-3.39839	0.401768		5	-1.00029	0.598232		41	-1.00029	1.38761e-16
OG0039593	0|0|0|0|1|0|0|0|0|0|0	ForeGroundMob	1.489	1		3	-3.39839	0.401768		5	-1.00029	0.598232		41	-1.00029	1.38761e-16
OG0038923	0|0|0|0|1|0|0|0|0|0|0	ForeGroundMob	1.489	1		3	-3.39839	0.401768		5	-1.00029	0.598232		41	-1.00029	1.38761e-16
OG0038874	0|0|0|0|1|0|0|0|0|0|0	ForeGroundMob	1.489	1		3	-3.39839	0.401768		5	-1.00029	0.598232		41	-1.00029	1.38761e-16
OG0038831	0|0|0|0|1|0|0|0|0|0|0	ForeGroundMob	1.489	1		3	-3.39839	0.401768		5	-1.00029	0.598232		41	-1.00029	1.38761e-16
OG0039590	0|0|0|0|1|0|0|0|0|0|0	ForeGroundMob	1.489	1		3	-3.39839	0.401768		5	-1.00029	0.598232		41	-1.00029	1.38761e-16
OG0039501	0|0|0|0|1|0|0|0|0|0|0	ForeGroundMob	1.489	1		3	-3.39839	0.401768		5	-1.00029	0.598232		41	-1.00029	1.38761e-16
OG0038692	0|0|0|0|1|0|0|0|0|0|0	ForeGroundMob	1.489	1		3	-3.39839	0.401768		5	-1.00029	0.598232		41	-1.00029	1.38761e-16
OG0039941	0|0|0|0|1|0|0|0|0|0|0	ForeGroundMob	1.489	1		3	-3.39839	0.401768		5	-1.00029	0.598232		41	-1.00029	1.38761e-16
OG0039189	0|0|0|0|1|0|0|0|0|0|0	ForeGroundMob	1.489	1		3	-3.39839	0.401768		5	-1.00029	0.598232		41	-1.00029	1.38761e-16
OG0039816	0|0|0|0|1|0|0|0|0|0|0	ForeGroundMob	1.489	1		3	-3.39839	0.401768		5	-1.00029	0.598232		41	-1.00029	1.38761e-16
OG0039249	0|0|0|0|1|0|0|0|0|0|0	ForeGroundMob	1.489	1		3	-3.39839	0.401768		5	-1.00029	0.598232		41	-1.00029	1.38761e-16
OG0039772	0|0|0|0|1|0|0|0|0|0|0	ForeGroundMob	1.489	1		3	-3.39839	0.401768		5	-1.00029	0.598232		41	-1.00029	1.38761e-16
OG0038980	0|0|0|0|1|0|0|0|0|0|0	ForeGroundMob	1.489	1		3	-3.39839	0.401768		5	-1.00029	0.598232		41	-1.00029	1.38761e-16
OG0039682	0|0|0|0|1|0|0|0|0|0|0	ForeGroundMob	1.489	1		3	-3.39839	0.401768		5	-1.00029	0.598232		41	-1.00029	1.38761e-16
OG0038669	0|0|0|0|1|0|0|0|0|0|0	ForeGroundMob	1.489	1		3	-3.39839	0.401768		5	-1.00029	0.598232		41	-1.00029	1.38761e-16
OG0039373	0|0|0|0|1|0|0|0|0|0|0	ForeGroundMob	1.489	1		3	-3.39839	0.401768		5	-1.00029	0.598232		41	-1.00029	1.38761e-16
OG0039792	0|0|0|0|1|0|0|0|0|0|0	ForeGroundMob	1.489	1		3	-3.39839	0.401768		5	-1.00029	0.598232		41	-1.00029	1.38761e-16
OG0038682	0|0|0|0|1|0|0|0|0|0|0	ForeGroundMob	1.489	1		3	-3.39839	0.401768		5	-1.00029	0.598232		41	-1.00029	1.38761e-16
OG0039411	0|0|0|0|1|0|0|0|0|0|0	ForeGroundMob	1.489	1		3	-3.39839	0.401768		5	-1.00029	0.598232		41	-1.00029	1.38761e-16
OG0039215	0|0|0|0|1|0|0|0|0|0|0	ForeGroundMob	1.489	1		3	-3.39839	0.401768		5	-1.00029	0.598232		41	-1.00029	1.38761e-16
OG0039308	0|0|0|0|1|0|0|0|0|0|0	ForeGroundMob	1.489	1		3	-3.39839	0.401768		5	-1.00029	0.598232		41	-1.00029	1.38761e-16
OG0039353	0|0|0|0|1|0|0|0|0|0|0	ForeGroundMob	1.489	1		3	-3.39839	0.401768		5	-1.00029	0.598232		41	-1.00029	1.38761e-16
OG0038779	0|0|0|0|1|0|0|0|0|0|0	ForeGroundMob	1.489	1		3	-3.39839	0.401768		5	-1.00029	0.598232		41	-1.00029	1.38761e-16
OG0039732	0|0|0|0|1|0|0|0|0|0|0	ForeGroundMob	1.489	1		3	-3.39839	0.401768		5	-1.00029	0.598232		41	-1.00029	1.38761e-16
OG0038768	0|0|0|0|1|0|0|0|0|0|0	ForeGroundMob	1.489	1		3	-3.39839	0.401768		5	-1.00029	0.598232		41	-1.00029	1.38761e-16
OG0039560	0|0|0|0|1|0|0|0|0|0|0	ForeGroundMob	1.489	1		3	-3.39839	0.401768		5	-1.00029	0.598232		41	-1.00029	1.38761e-16
OG0038950	0|0|0|0|1|0|0|0|0|0|0	ForeGroundMob	1.489	1		3	-3.39839	0.401768		5	-1.00029	0.598232		41	-1.00029	1.38761e-16
OG0039789	0|0|0|0|1|0|0|0|0|0|0	ForeGroundMob	1.489	1		3	-3.39839	0.401768		5	-1.00029	0.598232		41	-1.00029	1.38761e-16
OG0039211	0|0|0|0|1|0|0|0|0|0|0	ForeGroundMob	1.489	1		3	-3.39839	0.401768		5	-1.00029	0.598232		41	-1.00029	1.38761e-16
OG0039170	0|0|0|0|1|0|0|0|0|0|0	ForeGroundMob	1.489	1		3	-3.39839	0.401768		5	-1.00029	0.598232		41	-1.00029	1.38761e-16
OG0039004	0|0|0|0|1|0|0|0|0|0|0	ForeGroundMob	1.489	1		3	-3.39839	0.401768		5	-1.00029	0.598232		41	-1.00029	1.38761e-16
OG0039219	0|0|0|0|1|0|0|0|0|0|0	ForeGroundMob	1.489	1		3	-3.39839	0.401768		5	-1.00029	0.598232		41	-1.00029	1.38761e-16
OG0039336	0|0|0|0|1|0|0|0|0|0|0	ForeGroundMob	1.489	1		3	-3.39839	0.401768		5	-1.00029	0.598232		41	-1.00029	1.38761e-16
OG0038671	0|0|0|0|1|0|0|0|0|0|0	ForeGroundMob	1.489	1		3	-3.39839	0.401768		5	-1.00029	0.598232		41	-1.00029	1.38761e-16
OG0039636	0|0|0|0|1|0|0|0|0|0|0	ForeGroundMob	1.489	1		3	-3.39839	0.401768		5	-1.00029	0.598232		41	-1.00029	1.38761e-16
OG0039121	0|0|0|0|1|0|0|0|0|0|0	ForeGroundMob	1.489	1		3	-3.39839	0.401768		5	-1.00029	0.598232		41	-1.00029	1.38761e-16
OG0039658	0|0|0|0|1|0|0|0|0|0|0	ForeGroundMob	1.489	1		3	-3.39839	0.401768		5	-1.00029	0.598232		41	-1.00029	1.38761e-16
OG0038883	0|0|0|0|1|0|0|0|0|0|0	ForeGroundMob	1.489	1		3	-3.39839	0.401768		5	-1.00029	0.598232		41	-1.00029	1.38761e-16
OG0039200	0|0|0|0|1|0|0|0|0|0|0	ForeGroundMob	1.489	1		3	-3.39839	0.401768		5	-1.00029	0.598232		41	-1.00029	1.38761e-16
OG0039011	0|0|0|0|1|0|0|0|0|0|0	ForeGroundMob	1.489	1		3	-3.39839	0.401768		5	-1.00029	0.598232		41	-1.00029	1.38761e-16
OG0039120	0|0|0|0|1|0|0|0|0|0|0	ForeGroundMob	1.489	1		3	-3.39839	0.401768		5	-1.00029	0.598232		41	-1.00029	1.38761e-16
OG0039903	0|0|0|0|1|0|0|0|0|0|0	ForeGroundMob	1.489	1		3	-3.39839	0.401768		5	-1.00029	0.598232		41	-1.00029	1.38761e-16
OG0038704	0|0|0|0|1|0|0|0|0|0|0	ForeGroundMob	1.489	1		3	-3.39839	0.401768		5	-1.00029	0.598232		41	-1.00029	1.38761e-16
OG0039710	0|0|0|0|1|0|0|0|0|0|0	ForeGroundMob	1.489	1		3	-3.39839	0.401768		5	-1.00029	0.598232		41	-1.00029	1.38761e-16
OG0039765	0|0|0|0|1|0|0|0|0|0|0	ForeGroundMob	1.489	1		3	-3.39839	0.401768		5	-1.00029	0.598232		41	-1.00029	1.38761e-16
OG0039153	0|0|0|0|1|0|0|0|0|0|0	ForeGroundMob	1.489	1		3	-3.39839	0.401768		5	-1.00029	0.598232		41	-1.00029	1.38761e-16
OG0039955	0|0|0|0|1|0|0|0|0|0|0	ForeGroundMob	1.489	1		3	-3.39839	0.401768		5	-1.00029	0.598232		41	-1.00029	1.38761e-16
OG0039094	0|0|0|0|1|0|0|0|0|0|0	ForeGroundMob	1.489	1		3	-3.39839	0.401768		5	-1.00029	0.598232		41	-1.00029	1.38761e-16
OG0039141	0|0|0|0|1|0|0|0|0|0|0	ForeGroundMob	1.489	1		3	-3.39839	0.401768		5	-1.00029	0.598232		41	-1.00029	1.38761e-16
OG0039223	0|0|0|0|1|0|0|0|0|0|0	ForeGroundMob	1.489	1		3	-3.39839	0.401768		5	-1.00029	0.598232		41	-1.00029	1.38761e-16
OG0039735	0|0|0|0|1|0|0|0|0|0|0	ForeGroundMob	1.489	1		3	-3.39839	0.401768		5	-1.00029	0.598232		41	-1.00029	1.38761e-16
OG0038914	0|0|0|0|1|0|0|0|0|0|0	ForeGroundMob	1.489	1		3	-3.39839	0.401768		5	-1.00029	0.598232		41	-1.00029	1.38761e-16
OG0039413	0|0|0|0|1|0|0|0|0|0|0	ForeGroundMob	1.489	1		3	-3.39839	0.401768		5	-1.00029	0.598232		41	-1.00029	1.38761e-16
OG0039571	0|0|0|0|1|0|0|0|0|0|0	ForeGroundMob	1.489	1		3	-3.39839	0.401768		5	-1.00029	0.598232		41	-1.00029	1.38761e-16
OG0038827	0|0|0|0|1|0|0|0|0|0|0	ForeGroundMob	1.489	1		3	-3.39839	0.401768		5	-1.00029	0.598232		41	-1.00029	1.38761e-16
OG0039695	0|0|0|0|1|0|0|0|0|0|0	ForeGroundMob	1.489	1		3	-3.39839	0.401768		5	-1.00029	0.598232		41	-1.00029	1.38761e-16
OG0038952	0|0|0|0|1|0|0|0|0|0|0	ForeGroundMob	1.489	1		3	-3.39839	0.401768		5	-1.00029	0.598232		41	-1.00029	1.38761e-16
OG0038971	0|0|0|0|1|0|0|0|0|0|0	ForeGroundMob	1.489	1		3	-3.39839	0.401768		5	-1.00029	0.598232		41	-1.00029	1.38761e-16
OG0039333	0|0|0|0|1|0|0|0|0|0|0	ForeGroundMob	1.489	1		3	-3.39839	0.401768		5	-1.00029	0.598232		41	-1.00029	1.38761e-16
OG0039323	0|0|0|0|1|0|0|0|0|0|0	ForeGroundMob	1.489	1		3	-3.39839	0.401768		5	-1.00029	0.598232		41	-1.00029	1.38761e-16
OG0039227	0|0|0|0|1|0|0|0|0|0|0	ForeGroundMob	1.489	1		3	-3.39839	0.401768		5	-1.00029	0.598232		41	-1.00029	1.38761e-16
OG0039684	0|0|0|0|1|0|0|0|0|0|0	ForeGroundMob	1.489	1		3	-3.39839	0.401768		5	-1.00029	0.598232		41	-1.00029	1.38761e-16
OG0039030	0|0|0|0|1|0|0|0|0|0|0	ForeGroundMob	1.489	1		3	-3.39839	0.401768		5	-1.00029	0.598232		41	-1.00029	1.38761e-16
OG0039630	0|0|0|0|1|0|0|0|0|0|0	ForeGroundMob	1.489	1		3	-3.39839	0.401768		5	-1.00029	0.598232		41	-1.00029	1.38761e-16
OG0039688	0|0|0|0|1|0|0|0|0|0|0	ForeGroundMob	1.489	1		3	-3.39839	0.401768		5	-1.00029	0.598232		41	-1.00029	1.38761e-16
OG0039163	0|0|0|0|1|0|0|0|0|0|0	ForeGroundMob	1.489	1		3	-3.39839	0.401768		5	-1.00029	0.598232		41	-1.00029	1.38761e-16
OG0039738	0|0|0|0|1|0|0|0|0|0|0	ForeGroundMob	1.489	1		3	-3.39839	0.401768		5	-1.00029	0.598232		41	-1.00029	1.38761e-16
OG0039559	0|0|0|0|1|0|0|0|0|0|0	ForeGroundMob	1.489	1		3	-3.39839	0.401768		5	-1.00029	0.598232		41	-1.00029	1.38761e-16
OG0039408	0|0|0|0|1|0|0|0|0|0|0	ForeGroundMob	1.489	1		3	-3.39839	0.401768		5	-1.00029	0.598232		41	-1.00029	1.38761e-16
OG0038989	0|0|0|0|1|0|0|0|0|0|0	ForeGroundMob	1.489	1		3	-3.39839	0.401768		5	-1.00029	0.598232		41	-1.00029	1.38761e-16
OG0039779	0|0|0|0|1|0|0|0|0|0|0	ForeGroundMob	1.489	1		3	-3.39839	0.401768		5	-1.00029	0.598232		41	-1.00029	1.38761e-16
OG0039426	0|0|0|0|1|0|0|0|0|0|0	ForeGroundMob	1.489	1		3	-3.39839	0.401768		5	-1.00029	0.598232		41	-1.00029	1.38761e-16
OG0039185	0|0|0|0|1|0|0|0|0|0|0	ForeGroundMob	1.489	1		3	-3.39839	0.401768		5	-1.00029	0.598232		41	-1.00029	1.38761e-16
OG0039260	0|0|0|0|1|0|0|0|0|0|0	ForeGroundMob	1.489	1		3	-3.39839	0.401768		5	-1.00029	0.598232		41	-1.00029	1.38761e-16
OG0038815	0|0|0|0|1|0|0|0|0|0|0	ForeGroundMob	1.489	1		3	-3.39839	0.401768		5	-1.00029	0.598232		41	-1.00029	1.38761e-16
OG0039259	0|0|0|0|1|0|0|0|0|0|0	ForeGroundMob	1.489	1		3	-3.39839	0.401768		5	-1.00029	0.598232		41	-1.00029	1.38761e-16
OG0039743	0|0|0|0|1|0|0|0|0|0|0	ForeGroundMob	1.489	1		3	-3.39839	0.401768		5	-1.00029	0.598232		41	-1.00029	1.38761e-16
OG0039458	0|0|0|0|1|0|0|0|0|0|0	ForeGroundMob	1.489	1		3	-3.39839	0.401768		5	-1.00029	0.598232		41	-1.00029	1.38761e-16
OG0039122	0|0|0|0|1|0|0|0|0|0|0	ForeGroundMob	1.489	1		3	-3.39839	0.401768		5	-1.00029	0.598232		41	-1.00029	1.38761e-16
OG0039125	0|0|0|0|1|0|0|0|0|0|0	ForeGroundMob	1.489	1		3	-3.39839	0.401768		5	-1.00029	0.598232		41	-1.00029	1.38761e-16
OG0039268	0|0|0|0|1|0|0|0|0|0|0	ForeGroundMob	1.489	1		3	-3.39839	0.401768		5	-1.00029	0.598232		41	-1.00029	1.38761e-16
OG0039786	0|0|0|0|1|0|0|0|0|0|0	ForeGroundMob	1.489	1		3	-3.39839	0.401768		5	-1.00029	0.598232		41	-1.00029	1.38761e-16
OG0039063	0|0|0|0|1|0|0|0|0|0|0	ForeGroundMob	1.489	1		3	-3.39839	0.401768		5	-1.00029	0.598232		41	-1.00029	1.38761e-16
OG0039058	0|0|0|0|1|0|0|0|0|0|0	ForeGroundMob	1.489	1		3	-3.39839	0.401768		5	-1.00029	0.598232		41	-1.00029	1.38761e-16
OG0039297	0|0|0|0|1|0|0|0|0|0|0	ForeGroundMob	1.489	1		3	-3.39839	0.401768		5	-1.00029	0.598232		41	-1.00029	1.38761e-16
OG0039613	0|0|0|0|1|0|0|0|0|0|0	ForeGroundMob	1.489	1		3	-3.39839	0.401768		5	-1.00029	0.598232		41	-1.00029	1.38761e-16
OG0038758	0|0|0|0|1|0|0|0|0|0|0	ForeGroundMob	1.489	1		3	-3.39839	0.401768		5	-1.00029	0.598232		41	-1.00029	1.38761e-16
OG0038754	0|0|0|0|1|0|0|0|0|0|0	ForeGroundMob	1.489	1		3	-3.39839	0.401768		5	-1.00029	0.598232		41	-1.00029	1.38761e-16
OG0039276	0|0|0|0|1|0|0|0|0|0|0	ForeGroundMob	1.489	1		3	-3.39839	0.401768		5	-1.00029	0.598232		41	-1.00029	1.38761e-16
OG0039274	0|0|0|0|1|0|0|0|0|0|0	ForeGroundMob	1.489	1		3	-3.39839	0.401768		5	-1.00029	0.598232		41	-1.00029	1.38761e-16
OG0039758	0|0|0|0|1|0|0|0|0|0|0	ForeGroundMob	1.489	1		3	-3.39839	0.401768		5	-1.00029	0.598232		41	-1.00029	1.38761e-16
OG0038925	0|0|0|0|1|0|0|0|0|0|0	ForeGroundMob	1.489	1		3	-3.39839	0.401768		5	-1.00029	0.598232		41	-1.00029	1.38761e-16
OG0039242	0|0|0|0|1|0|0|0|0|0|0	ForeGroundMob	1.489	1		3	-3.39839	0.401768		5	-1.00029	0.598232		41	-1.00029	1.38761e-16
OG0039675	0|0|0|0|1|0|0|0|0|0|0	ForeGroundMob	1.489	1		3	-3.39839	0.401768		5	-1.00029	0.598232		41	-1.00029	1.38761e-16
OG0039023	0|0|0|0|1|0|0|0|0|0|0	ForeGroundMob	1.489	1		3	-3.39839	0.401768		5	-1.00029	0.598232		41	-1.00029	1.38761e-16
OG0038798	0|0|0|0|1|0|0|0|0|0|0	ForeGroundMob	1.489	1		3	-3.39839	0.401768		5	-1.00029	0.598232		41	-1.00029	1.38761e-16
OG0038979	0|0|0|0|1|0|0|0|0|0|0	ForeGroundMob	1.489	1		3	-3.39839	0.401768		5	-1.00029	0.598232		41	-1.00029	1.38761e-16
OG0039833	0|0|0|0|1|0|0|0|0|0|0	ForeGroundMob	1.489	1		3	-3.39839	0.401768		5	-1.00029	0.598232		41	-1.00029	1.38761e-16
OG0038953	0|0|0|0|1|0|0|0|0|0|0	ForeGroundMob	1.489	1		3	-3.39839	0.401768		5	-1.00029	0.598232		41	-1.00029	1.38761e-16
OG0038791	0|0|0|0|1|0|0|0|0|0|0	ForeGroundMob	1.489	1		3	-3.39839	0.401768		5	-1.00029	0.598232		41	-1.00029	1.38761e-16
OG0039043	0|0|0|0|1|0|0|0|0|0|0	ForeGroundMob	1.489	1		3	-3.39839	0.401768		5	-1.00029	0.598232		41	-1.00029	1.38761e-16
OG0039857	0|0|0|0|1|0|0|0|0|0|0	ForeGroundMob	1.489	1		3	-3.39839	0.401768		5	-1.00029	0.598232		41	-1.00029	1.38761e-16
OG0039679	0|0|0|0|1|0|0|0|0|0|0	ForeGroundMob	1.489	1		3	-3.39839	0.401768		5	-1.00029	0.598232		41	-1.00029	1.38761e-16
OG0039342	0|0|0|0|1|0|0|0|0|0|0	ForeGroundMob	1.489	1		3	-3.39839	0.401768		5	-1.00029	0.598232		41	-1.00029	1.38761e-16
OG0038890	0|0|0|0|1|0|0|0|0|0|0	ForeGroundMob	1.489	1		3	-3.39839	0.401768		5	-1.00029	0.598232		41	-1.00029	1.38761e-16
OG0039048	0|0|0|0|1|0|0|0|0|0|0	ForeGroundMob	1.489	1		3	-3.39839	0.401768		5	-1.00029	0.598232		41	-1.00029	1.38761e-16
OG0039450	0|0|0|0|1|0|0|0|0|0|0	ForeGroundMob	1.489	1		3	-3.39839	0.401768		5	-1.00029	0.598232		41	-1.00029	1.38761e-16
OG0039089	0|0|0|0|1|0|0|0|0|0|0	ForeGroundMob	1.489	1		3	-3.39839	0.401768		5	-1.00029	0.598232		41	-1.00029	1.38761e-16
OG0039081	0|0|0|0|1|0|0|0|0|0|0	ForeGroundMob	1.489	1		3	-3.39839	0.401768		5	-1.00029	0.598232		41	-1.00029	1.38761e-16
OG0039225	0|0|0|0|1|0|0|0|0|0|0	ForeGroundMob	1.489	1		3	-3.39839	0.401768		5	-1.00029	0.598232		41	-1.00029	1.38761e-16
OG0039088	0|0|0|0|1|0|0|0|0|0|0	ForeGroundMob	1.489	1		3	-3.39839	0.401768		5	-1.00029	0.598232		41	-1.00029	1.38761e-16
OG0039201	0|0|0|0|1|0|0|0|0|0|0	ForeGroundMob	1.489	1		3	-3.39839	0.401768		5	-1.00029	0.598232		41	-1.00029	1.38761e-16
OG0039327	0|0|0|0|1|0|0|0|0|0|0	ForeGroundMob	1.489	1		3	-3.39839	0.401768		5	-1.00029	0.598232		41	-1.00029	1.38761e-16
OG0038857	0|0|0|0|1|0|0|0|0|0|0	ForeGroundMob	1.489	1		3	-3.39839	0.401768		5	-1.00029	0.598232		41	-1.00029	1.38761e-16
OG0039874	0|0|0|0|1|0|0|0|0|0|0	ForeGroundMob	1.489	1		3	-3.39839	0.401768		5	-1.00029	0.598232		41	-1.00029	1.38761e-16
OG0039128	0|0|0|0|1|0|0|0|0|0|0	ForeGroundMob	1.489	1		3	-3.39839	0.401768		5	-1.00029	0.598232		41	-1.00029	1.38761e-16
OG0039863	0|0|0|0|1|0|0|0|0|0|0	ForeGroundMob	1.489	1		3	-3.39839	0.401768		5	-1.00029	0.598232		41	-1.00029	1.38761e-16
OG0038820	0|0|0|0|1|0|0|0|0|0|0	ForeGroundMob	1.489	1		3	-3.39839	0.401768		5	-1.00029	0.598232		41	-1.00029	1.38761e-16
OG0039877	0|0|0|0|1|0|0|0|0|0|0	ForeGroundMob	1.489	1		3	-3.39839	0.401768		5	-1.00029	0.598232		41	-1.00029	1.38761e-16
OG0039400	0|0|0|0|1|0|0|0|0|0|0	ForeGroundMob	1.489	1		3	-3.39839	0.401768		5	-1.00029	0.598232		41	-1.00029	1.38761e-16
OG0039018	0|0|0|0|1|0|0|0|0|0|0	ForeGroundMob	1.489	1		3	-3.39839	0.401768		5	-1.00029	0.598232		41	-1.00029	1.38761e-16
OG0039609	0|0|0|0|1|0|0|0|0|0|0	ForeGroundMob	1.489	1		3	-3.39839	0.401768		5	-1.00029	0.598232		41	-1.00029	1.38761e-16
OG0038675	0|0|0|0|1|0|0|0|0|0|0	ForeGroundMob	1.489	1		3	-3.39839	0.401768		5	-1.00029	0.598232		41	-1.00029	1.38761e-16
OG0039380	0|0|0|0|1|0|0|0|0|0|0	ForeGroundMob	1.489	1		3	-3.39839	0.401768		5	-1.00029	0.598232		41	-1.00029	1.38761e-16
OG0038878	0|0|0|0|1|0|0|0|0|0|0	ForeGroundMob	1.489	1		3	-3.39839	0.401768		5	-1.00029	0.598232		41	-1.00029	1.38761e-16
OG0039234	0|0|0|0|1|0|0|0|0|0|0	ForeGroundMob	1.489	1		3	-3.39839	0.401768		5	-1.00029	0.598232		41	-1.00029	1.38761e-16
OG0039908	0|0|0|0|1|0|0|0|0|0|0	ForeGroundMob	1.489	1		3	-3.39839	0.401768		5	-1.00029	0.598232		41	-1.00029	1.38761e-16
OG0039659	0|0|0|0|1|0|0|0|0|0|0	ForeGroundMob	1.489	1		3	-3.39839	0.401768		5	-1.00029	0.598232		41	-1.00029	1.38761e-16
OG0039529	0|0|0|0|1|0|0|0|0|0|0	ForeGroundMob	1.489	1		3	-3.39839	0.401768		5	-1.00029	0.598232		41	-1.00029	1.38761e-16
OG0039479	0|0|0|0|1|0|0|0|0|0|0	ForeGroundMob	1.489	1		3	-3.39839	0.401768		5	-1.00029	0.598232		41	-1.00029	1.38761e-16
OG0039009	0|0|0|0|1|0|0|0|0|0|0	ForeGroundMob	1.489	1		3	-3.39839	0.401768		5	-1.00029	0.598232		41	-1.00029	1.38761e-16
OG0038701	0|0|0|0|1|0|0|0|0|0|0	ForeGroundMob	1.489	1		3	-3.39839	0.401768		5	-1.00029	0.598232		41	-1.00029	1.38761e-16
OG0038734	0|0|0|0|1|0|0|0|0|0|0	ForeGroundMob	1.489	1		3	-3.39839	0.401768		5	-1.00029	0.598232		41	-1.00029	1.38761e-16
OG0039319	0|0|0|0|1|0|0|0|0|0|0	ForeGroundMob	1.489	1		3	-3.39839	0.401768		5	-1.00029	0.598232		41	-1.00029	1.38761e-16
OG0039448	0|0|0|0|1|0|0|0|0|0|0	ForeGroundMob	1.489	1		3	-3.39839	0.401768		5	-1.00029	0.598232		41	-1.00029	1.38761e-16
OG0039629	0|0|0|0|1|0|0|0|0|0|0	ForeGroundMob	1.489	1		3	-3.39839	0.401768		5	-1.00029	0.598232		41	-1.00029	1.38761e-16
OG0039059	0|0|0|0|1|0|0|0|0|0|0	ForeGroundMob	1.489	1		3	-3.39839	0.401768		5	-1.00029	0.598232		41	-1.00029	1.38761e-16
OG0038951	0|0|0|0|1|0|0|0|0|0|0	ForeGroundMob	1.489	1		3	-3.39839	0.401768		5	-1.00029	0.598232		41	-1.00029	1.38761e-16
OG0039330	0|0|0|0|1|0|0|0|0|0|0	ForeGroundMob	1.489	1		3	-3.39839	0.401768		5	-1.00029	0.598232		41	-1.00029	1.38761e-16
OG0039286	0|0|0|0|1|0|0|0|0|0|0	ForeGroundMob	1.489	1		3	-3.39839	0.401768		5	-1.00029	0.598232		41	-1.00029	1.38761e-16
OG0038790	0|0|0|0|1|0|0|0|0|0|0	ForeGroundMob	1.489	1		3	-3.39839	0.401768		5	-1.00029	0.598232		41	-1.00029	1.38761e-16
OG0038960	0|0|0|0|1|0|0|0|0|0|0	ForeGroundMob	1.489	1		3	-3.39839	0.401768		5	-1.00029	0.598232		41	-1.00029	1.38761e-16
OG0039451	0|0|0|0|1|0|0|0|0|0|0	ForeGroundMob	1.489	1		3	-3.39839	0.401768		5	-1.00029	0.598232		41	-1.00029	1.38761e-16
OG0038829	0|0|0|0|1|0|0|0|0|0|0	ForeGroundMob	1.489	1		3	-3.39839	0.401768		5	-1.00029	0.598232		41	-1.00029	1.38761e-16
OG0039561	0|0|0|0|1|0|0|0|0|0|0	ForeGroundMob	1.489	1		3	-3.39839	0.401768		5	-1.00029	0.598232		41	-1.00029	1.38761e-16
OG0039486	0|0|0|0|1|0|0|0|0|0|0	ForeGroundMob	1.489	1		3	-3.39839	0.401768		5	-1.00029	0.598232		41	-1.00029	1.38761e-16
OG0039031	0|0|0|0|1|0|0|0|0|0|0	ForeGroundMob	1.489	1		3	-3.39839	0.401768		5	-1.00029	0.598232		41	-1.00029	1.38761e-16
OG0039465	0|0|0|0|1|0|0|0|0|0|0	ForeGroundMob	1.489	1		3	-3.39839	0.401768		5	-1.00029	0.598232		41	-1.00029	1.38761e-16
OG0039785	0|0|0|0|1|0|0|0|0|0|0	ForeGroundMob	1.489	1		3	-3.39839	0.401768		5	-1.00029	0.598232		41	-1.00029	1.38761e-16
OG0039776	0|0|0|0|1|0|0|0|0|0|0	ForeGroundMob	1.489	1		3	-3.39839	0.401768		5	-1.00029	0.598232		41	-1.00029	1.38761e-16
OG0039322	0|0|0|0|1|0|0|0|0|0|0	ForeGroundMob	1.489	1		3	-3.39839	0.401768		5	-1.00029	0.598232		41	-1.00029	1.38761e-16
OG0039434	0|0|0|0|1|0|0|0|0|0|0	ForeGroundMob	1.489	1		3	-3.39839	0.401768		5	-1.00029	0.598232		41	-1.00029	1.38761e-16
OG0038741	0|0|0|0|1|0|0|0|0|0|0	ForeGroundMob	1.489	1		3	-3.39839	0.401768		5	-1.00029	0.598232		41	-1.00029	1.38761e-16
OG0039427	0|0|0|0|1|0|0|0|0|0|0	ForeGroundMob	1.489	1		3	-3.39839	0.401768		5	-1.00029	0.598232		41	-1.00029	1.38761e-16
OG0038917	0|0|0|0|1|0|0|0|0|0|0	ForeGroundMob	1.489	1		3	-3.39839	0.401768		5	-1.00029	0.598232		41	-1.00029	1.38761e-16
OG0039490	0|0|0|0|1|0|0|0|0|0|0	ForeGroundMob	1.489	1		3	-3.39839	0.401768		5	-1.00029	0.598232		41	-1.00029	1.38761e-16
OG0039726	0|0|0|0|1|0|0|0|0|0|0	ForeGroundMob	1.489	1		3	-3.39839	0.401768		5	-1.00029	0.598232		41	-1.00029	1.38761e-16
OG0038835	0|0|0|0|1|0|0|0|0|0|0	ForeGroundMob	1.489	1		3	-3.39839	0.401768		5	-1.00029	0.598232		41	-1.00029	1.38761e-16
OG0039934	0|0|0|0|1|0|0|0|0|0|0	ForeGroundMob	1.489	1		3	-3.39839	0.401768		5	-1.00029	0.598232		41	-1.00029	1.38761e-16
OG0038729	0|0|0|0|1|0|0|0|0|0|0	ForeGroundMob	1.489	1		3	-3.39839	0.401768		5	-1.00029	0.598232		41	-1.00029	1.38761e-16
OG0039568	0|0|0|0|1|0|0|0|0|0|0	ForeGroundMob	1.489	1		3	-3.39839	0.401768		5	-1.00029	0.598232		41	-1.00029	1.38761e-16
OG0039837	0|0|0|0|1|0|0|0|0|0|0	ForeGroundMob	1.489	1		3	-3.39839	0.401768		5	-1.00029	0.598232		41	-1.00029	1.38761e-16
OG0039906	0|0|0|0|1|0|0|0|0|0|0	ForeGroundMob	1.489	1		3	-3.39839	0.401768		5	-1.00029	0.598232		41	-1.00029	1.38761e-16
OG0038865	0|0|0|0|1|0|0|0|0|0|0	ForeGroundMob	1.489	1		3	-3.39839	0.401768		5	-1.00029	0.598232		41	-1.00029	1.38761e-16
OG0039915	0|0|0|0|1|0|0|0|0|0|0	ForeGroundMob	1.489	1		3	-3.39839	0.401768		5	-1.00029	0.598232		41	-1.00029	1.38761e-16
OG0038786	0|0|0|0|1|0|0|0|0|0|0	ForeGroundMob	1.489	1		3	-3.39839	0.401768		5	-1.00029	0.598232		41	-1.00029	1.38761e-16
OG0038886	0|0|0|0|1|0|0|0|0|0|0	ForeGroundMob	1.489	1		3	-3.39839	0.401768		5	-1.00029	0.598232		41	-1.00029	1.38761e-16
OG0039226	0|0|0|0|1|0|0|0|0|0|0	ForeGroundMob	1.489	1		3	-3.39839	0.401768		5	-1.00029	0.598232		41	-1.00029	1.38761e-16
OG0039269	0|0|0|0|1|0|0|0|0|0|0	ForeGroundMob	1.489	1		3	-3.39839	0.401768		5	-1.00029	0.598232		41	-1.00029	1.38761e-16
OG0039647	0|0|0|0|1|0|0|0|0|0|0	ForeGroundMob	1.489	1		3	-3.39839	0.401768		5	-1.00029	0.598232		41	-1.00029	1.38761e-16
OG0039538	0|0|0|0|1|0|0|0|0|0|0	ForeGroundMob	1.489	1		3	-3.39839	0.401768		5	-1.00029	0.598232		41	-1.00029	1.38761e-16
OG0038822	0|0|0|0|1|0|0|0|0|0|0	ForeGroundMob	1.489	1		3	-3.39839	0.401768		5	-1.00029	0.598232		41	-1.00029	1.38761e-16
OG0039662	0|0|0|0|1|0|0|0|0|0|0	ForeGroundMob	1.489	1		3	-3.39839	0.401768		5	-1.00029	0.598232		41	-1.00029	1.38761e-16
OG0039537	0|0|0|0|1|0|0|0|0|0|0	ForeGroundMob	1.489	1		3	-3.39839	0.401768		5	-1.00029	0.598232		41	-1.00029	1.38761e-16
OG0039464	0|0|0|0|1|0|0|0|0|0|0	ForeGroundMob	1.489	1		3	-3.39839	0.401768		5	-1.00029	0.598232		41	-1.00029	1.38761e-16
OG0038948	0|0|0|0|1|0|0|0|0|0|0	ForeGroundMob	1.489	1		3	-3.39839	0.401768		5	-1.00029	0.598232		41	-1.00029	1.38761e-16
OG0039945	0|0|0|0|1|0|0|0|0|0|0	ForeGroundMob	1.489	1		3	-3.39839	0.401768		5	-1.00029	0.598232		41	-1.00029	1.38761e-16
OG0039139	0|0|0|0|1|0|0|0|0|0|0	ForeGroundMob	1.489	1		3	-3.39839	0.401768		5	-1.00029	0.598232		41	-1.00029	1.38761e-16
OG0039803	0|0|0|0|1|0|0|0|0|0|0	ForeGroundMob	1.489	1		3	-3.39839	0.401768		5	-1.00029	0.598232		41	-1.00029	1.38761e-16
OG0039404	0|0|0|0|1|0|0|0|0|0|0	ForeGroundMob	1.489	1		3	-3.39839	0.401768		5	-1.00029	0.598232		41	-1.00029	1.38761e-16
OG0039108	0|0|0|0|1|0|0|0|0|0|0	ForeGroundMob	1.489	1		3	-3.39839	0.401768		5	-1.00029	0.598232		41	-1.00029	1.38761e-16
OG0039859	0|0|0|0|1|0|0|0|0|0|0	ForeGroundMob	1.489	1		3	-3.39839	0.401768		5	-1.00029	0.598232		41	-1.00029	1.38761e-16
OG0039256	0|0|0|0|1|0|0|0|0|0|0	ForeGroundMob	1.489	1		3	-3.39839	0.401768		5	-1.00029	0.598232		41	-1.00029	1.38761e-16
OG0039364	0|0|0|0|1|0|0|0|0|0|0	ForeGroundMob	1.489	1		3	-3.39839	0.401768		5	-1.00029	0.598232		41	-1.00029	1.38761e-16
OG0039329	0|0|0|0|1|0|0|0|0|0|0	ForeGroundMob	1.489	1		3	-3.39839	0.401768		5	-1.00029	0.598232		41	-1.00029	1.38761e-16
OG0038969	0|0|0|0|1|0|0|0|0|0|0	ForeGroundMob	1.489	1		3	-3.39839	0.401768		5	-1.00029	0.598232		41	-1.00029	1.38761e-16
OG0039782	0|0|0|0|1|0|0|0|0|0|0	ForeGroundMob	1.489	1		3	-3.39839	0.401768		5	-1.00029	0.598232		41	-1.00029	1.38761e-16
OG0039338	0|0|0|0|1|0|0|0|0|0|0	ForeGroundMob	1.489	1		3	-3.39839	0.401768		5	-1.00029	0.598232		41	-1.00029	1.38761e-16
OG0038990	0|0|0|0|1|0|0|0|0|0|0	ForeGroundMob	1.489	1		3	-3.39839	0.401768		5	-1.00029	0.598232		41	-1.00029	1.38761e-16
OG0039025	0|0|0|0|1|0|0|0|0|0|0	ForeGroundMob	1.489	1		3	-3.39839	0.401768		5	-1.00029	0.598232		41	-1.00029	1.38761e-16
OG0039345	0|0|0|0|1|0|0|0|0|0|0	ForeGroundMob	1.489	1		3	-3.39839	0.401768		5	-1.00029	0.598232		41	-1.00029	1.38761e-16
OG0038866	0|0|0|0|1|0|0|0|0|0|0	ForeGroundMob	1.489	1		3	-3.39839	0.401768		5	-1.00029	0.598232		41	-1.00029	1.38761e-16
OG0039460	0|0|0|0|1|0|0|0|0|0|0	ForeGroundMob	1.489	1		3	-3.39839	0.401768		5	-1.00029	0.598232		41	-1.00029	1.38761e-16
OG0039017	0|0|0|0|1|0|0|0|0|0|0	ForeGroundMob	1.489	1		3	-3.39839	0.401768		5	-1.00029	0.598232		41	-1.00029	1.38761e-16
OG0038864	0|0|0|0|1|0|0|0|0|0|0	ForeGroundMob	1.489	1		3	-3.39839	0.401768		5	-1.00029	0.598232		41	-1.00029	1.38761e-16
OG0039331	0|0|0|0|1|0|0|0|0|0|0	ForeGroundMob	1.489	1		3	-3.39839	0.401768		5	-1.00029	0.598232		41	-1.00029	1.38761e-16
OG0038888	0|0|0|0|1|0|0|0|0|0|0	ForeGroundMob	1.489	1		3	-3.39839	0.401768		5	-1.00029	0.598232		41	-1.00029	1.38761e-16
OG0038972	0|0|0|0|1|0|0|0|0|0|0	ForeGroundMob	1.489	1		3	-3.39839	0.401768		5	-1.00029	0.598232		41	-1.00029	1.38761e-16
OG0038936	0|0|0|0|1|0|0|0|0|0|0	ForeGroundMob	1.489	1		3	-3.39839	0.401768		5	-1.00029	0.598232		41	-1.00029	1.38761e-16
OG0039589	0|0|0|0|1|0|0|0|0|0|0	ForeGroundMob	1.489	1		3	-3.39839	0.401768		5	-1.00029	0.598232		41	-1.00029	1.38761e-16
OG0039102	0|0|0|0|1|0|0|0|0|0|0	ForeGroundMob	1.489	1		3	-3.39839	0.401768		5	-1.00029	0.598232		41	-1.00029	1.38761e-16
OG0038683	0|0|0|0|1|0|0|0|0|0|0	ForeGroundMob	1.489	1		3	-3.39839	0.401768		5	-1.00029	0.598232		41	-1.00029	1.38761e-16
OG0039441	0|0|0|0|1|0|0|0|0|0|0	ForeGroundMob	1.489	1		3	-3.39839	0.401768		5	-1.00029	0.598232		41	-1.00029	1.38761e-16
OG0039173	0|0|0|0|1|0|0|0|0|0|0	ForeGroundMob	1.489	1		3	-3.39839	0.401768		5	-1.00029	0.598232		41	-1.00029	1.38761e-16
OG0038876	0|0|0|0|1|0|0|0|0|0|0	ForeGroundMob	1.489	1		3	-3.39839	0.401768		5	-1.00029	0.598232		41	-1.00029	1.38761e-16
OG0039935	0|0|0|0|1|0|0|0|0|0|0	ForeGroundMob	1.489	1		3	-3.39839	0.401768		5	-1.00029	0.598232		41	-1.00029	1.38761e-16
OG0039238	0|0|0|0|1|0|0|0|0|0|0	ForeGroundMob	1.489	1		3	-3.39839	0.401768		5	-1.00029	0.598232		41	-1.00029	1.38761e-16
OG0039351	0|0|0|0|1|0|0|0|0|0|0	ForeGroundMob	1.489	1		3	-3.39839	0.401768		5	-1.00029	0.598232		41	-1.00029	1.38761e-16
OG0039770	0|0|0|0|1|0|0|0|0|0|0	ForeGroundMob	1.489	1		3	-3.39839	0.401768		5	-1.00029	0.598232		41	-1.00029	1.38761e-16
OG0039244	0|0|0|0|1|0|0|0|0|0|0	ForeGroundMob	1.489	1		3	-3.39839	0.401768		5	-1.00029	0.598232		41	-1.00029	1.38761e-16
OG0039183	0|0|0|0|1|0|0|0|0|0|0	ForeGroundMob	1.489	1		3	-3.39839	0.401768		5	-1.00029	0.598232		41	-1.00029	1.38761e-16
OG0038850	0|0|0|0|1|0|0|0|0|0|0	ForeGroundMob	1.489	1		3	-3.39839	0.401768		5	-1.00029	0.598232		41	-1.00029	1.38761e-16
OG0039002	0|0|0|0|1|0|0|0|0|0|0	ForeGroundMob	1.489	1		3	-3.39839	0.401768		5	-1.00029	0.598232		41	-1.00029	1.38761e-16
OG0039309	0|0|0|0|1|0|0|0|0|0|0	ForeGroundMob	1.489	1		3	-3.39839	0.401768		5	-1.00029	0.598232		41	-1.00029	1.38761e-16
OG0039804	0|0|0|0|1|0|0|0|0|0|0	ForeGroundMob	1.489	1		3	-3.39839	0.401768		5	-1.00029	0.598232		41	-1.00029	1.38761e-16
OG0039912	0|0|0|0|1|0|0|0|0|0|0	ForeGroundMob	1.489	1		3	-3.39839	0.401768		5	-1.00029	0.598232		41	-1.00029	1.38761e-16
OG0038649	0|0|0|0|1|0|0|0|0|0|0	ForeGroundMob	1.489	1		3	-3.39839	0.401768		5	-1.00029	0.598232		41	-1.00029	1.38761e-16
OG0039339	0|0|0|0|1|0|0|0|0|0|0	ForeGroundMob	1.489	1		3	-3.39839	0.401768		5	-1.00029	0.598232		41	-1.00029	1.38761e-16
OG0039480	0|0|0|0|1|0|0|0|0|0|0	ForeGroundMob	1.489	1		3	-3.39839	0.401768		5	-1.00029	0.598232		41	-1.00029	1.38761e-16
OG0039612	0|0|0|0|1|0|0|0|0|0|0	ForeGroundMob	1.489	1		3	-3.39839	0.401768		5	-1.00029	0.598232		41	-1.00029	1.38761e-16
OG0038747	0|0|0|0|1|0|0|0|0|0|0	ForeGroundMob	1.489	1		3	-3.39839	0.401768		5	-1.00029	0.598232		41	-1.00029	1.38761e-16
OG0039717	0|0|0|0|1|0|0|0|0|0|0	ForeGroundMob	1.489	1		3	-3.39839	0.401768		5	-1.00029	0.598232		41	-1.00029	1.38761e-16
OG0038659	0|0|0|0|1|0|0|0|0|0|0	ForeGroundMob	1.489	1		3	-3.39839	0.401768		5	-1.00029	0.598232		41	-1.00029	1.38761e-16
OG0039819	0|0|0|0|1|0|0|0|0|0|0	ForeGroundMob	1.489	1		3	-3.39839	0.401768		5	-1.00029	0.598232		41	-1.00029	1.38761e-16
OG0039845	0|0|0|0|1|0|0|0|0|0|0	ForeGroundMob	1.489	1		3	-3.39839	0.401768		5	-1.00029	0.598232		41	-1.00029	1.38761e-16
OG0038661	0|0|0|0|1|0|0|0|0|0|0	ForeGroundMob	1.489	1		3	-3.39839	0.401768		5	-1.00029	0.598232		41	-1.00029	1.38761e-16
OG0039213	0|0|0|0|1|0|0|0|0|0|0	ForeGroundMob	1.489	1		3	-3.39839	0.401768		5	-1.00029	0.598232		41	-1.00029	1.38761e-16
OG0039802	0|0|0|0|1|0|0|0|0|0|0	ForeGroundMob	1.489	1		3	-3.39839	0.401768		5	-1.00029	0.598232		41	-1.00029	1.38761e-16
OG0039313	0|0|0|0|1|0|0|0|0|0|0	ForeGroundMob	1.489	1		3	-3.39839	0.401768		5	-1.00029	0.598232		41	-1.00029	1.38761e-16
OG0039596	0|0|0|0|1|0|0|0|0|0|0	ForeGroundMob	1.489	1		3	-3.39839	0.401768		5	-1.00029	0.598232		41	-1.00029	1.38761e-16
OG0038813	0|0|0|0|1|0|0|0|0|0|0	ForeGroundMob	1.489	1		3	-3.39839	0.401768		5	-1.00029	0.598232		41	-1.00029	1.38761e-16
OG0039870	0|0|0|0|1|0|0|0|0|0|0	ForeGroundMob	1.489	1		3	-3.39839	0.401768		5	-1.00029	0.598232		41	-1.00029	1.38761e-16
OG0038788	0|0|0|0|1|0|0|0|0|0|0	ForeGroundMob	1.489	1		3	-3.39839	0.401768		5	-1.00029	0.598232		41	-1.00029	1.38761e-16
OG0039221	0|0|0|0|1|0|0|0|0|0|0	ForeGroundMob	1.489	1		3	-3.39839	0.401768		5	-1.00029	0.598232		41	-1.00029	1.38761e-16
OG0039224	0|0|0|0|1|0|0|0|0|0|0	ForeGroundMob	1.489	1		3	-3.39839	0.401768		5	-1.00029	0.598232		41	-1.00029	1.38761e-16
OG0039711	0|0|0|0|1|0|0|0|0|0|0	ForeGroundMob	1.489	1		3	-3.39839	0.401768		5	-1.00029	0.598232		41	-1.00029	1.38761e-16
OG0038765	0|0|0|0|1|0|0|0|0|0|0	ForeGroundMob	1.489	1		3	-3.39839	0.401768		5	-1.00029	0.598232		41	-1.00029	1.38761e-16
OG0039624	0|0|0|0|1|0|0|0|0|0|0	ForeGroundMob	1.489	1		3	-3.39839	0.401768		5	-1.00029	0.598232		41	-1.00029	1.38761e-16
OG0038919	0|0|0|0|1|0|0|0|0|0|0	ForeGroundMob	1.489	1		3	-3.39839	0.401768		5	-1.00029	0.598232		41	-1.00029	1.38761e-16
OG0039951	0|0|0|0|1|0|0|0|0|0|0	ForeGroundMob	1.489	1		3	-3.39839	0.401768		5	-1.00029	0.598232		41	-1.00029	1.38761e-16
OG0038841	0|0|0|0|1|0|0|0|0|0|0	ForeGroundMob	1.489	1		3	-3.39839	0.401768		5	-1.00029	0.598232		41	-1.00029	1.38761e-16
OG0038891	0|0|0|0|1|0|0|0|0|0|0	ForeGroundMob	1.489	1		3	-3.39839	0.401768		5	-1.00029	0.598232		41	-1.00029	1.38761e-16
OG0038935	0|0|0|0|1|0|0|0|0|0|0	ForeGroundMob	1.489	1		3	-3.39839	0.401768		5	-1.00029	0.598232		41	-1.00029	1.38761e-16
OG0039878	0|0|0|0|1|0|0|0|0|0|0	ForeGroundMob	1.489	1		3	-3.39839	0.401768		5	-1.00029	0.598232		41	-1.00029	1.38761e-16
OG0039349	0|0|0|0|1|0|0|0|0|0|0	ForeGroundMob	1.489	1		3	-3.39839	0.401768		5	-1.00029	0.598232		41	-1.00029	1.38761e-16
OG0039558	0|0|0|0|1|0|0|0|0|0|0	ForeGroundMob	1.489	1		3	-3.39839	0.401768		5	-1.00029	0.598232		41	-1.00029	1.38761e-16
OG0039105	0|0|0|0|1|0|0|0|0|0|0	ForeGroundMob	1.489	1		3	-3.39839	0.401768		5	-1.00029	0.598232		41	-1.00029	1.38761e-16
OG0039294	0|0|0|0|1|0|0|0|0|0|0	ForeGroundMob	1.489	1		3	-3.39839	0.401768		5	-1.00029	0.598232		41	-1.00029	1.38761e-16
OG0038880	0|0|0|0|1|0|0|0|0|0|0	ForeGroundMob	1.489	1		3	-3.39839	0.401768		5	-1.00029	0.598232		41	-1.00029	1.38761e-16
OG0038780	0|0|0|0|1|0|0|0|0|0|0	ForeGroundMob	1.489	1		3	-3.39839	0.401768		5	-1.00029	0.598232		41	-1.00029	1.38761e-16
OG0039188	0|0|0|0|1|0|0|0|0|0|0	ForeGroundMob	1.489	1		3	-3.39839	0.401768		5	-1.00029	0.598232		41	-1.00029	1.38761e-16
OG0039035	0|0|0|0|1|0|0|0|0|0|0	ForeGroundMob	1.489	1		3	-3.39839	0.401768		5	-1.00029	0.598232		41	-1.00029	1.38761e-16
OG0039388	0|0|0|0|1|0|0|0|0|0|0	ForeGroundMob	1.489	1		3	-3.39839	0.401768		5	-1.00029	0.598232		41	-1.00029	1.38761e-16
OG0039344	0|0|0|0|1|0|0|0|0|0|0	ForeGroundMob	1.489	1		3	-3.39839	0.401768		5	-1.00029	0.598232		41	-1.00029	1.38761e-16
OG0039577	0|0|0|0|1|0|0|0|0|0|0	ForeGroundMob	1.489	1		3	-3.39839	0.401768		5	-1.00029	0.598232		41	-1.00029	1.38761e-16
OG0039841	0|0|0|0|1|0|0|0|0|0|0	ForeGroundMob	1.489	1		3	-3.39839	0.401768		5	-1.00029	0.598232		41	-1.00029	1.38761e-16
OG0039433	0|0|0|0|1|0|0|0|0|0|0	ForeGroundMob	1.489	1		3	-3.39839	0.401768		5	-1.00029	0.598232		41	-1.00029	1.38761e-16
OG0039818	0|0|0|0|1|0|0|0|0|0|0	ForeGroundMob	1.489	1		3	-3.39839	0.401768		5	-1.00029	0.598232		41	-1.00029	1.38761e-16
OG0039341	0|0|0|0|1|0|0|0|0|0|0	ForeGroundMob	1.489	1		3	-3.39839	0.401768		5	-1.00029	0.598232		41	-1.00029	1.38761e-16
OG0039158	0|0|0|0|1|0|0|0|0|0|0	ForeGroundMob	1.489	1		3	-3.39839	0.401768		5	-1.00029	0.598232		41	-1.00029	1.38761e-16
OG0039689	0|0|0|0|1|0|0|0|0|0|0	ForeGroundMob	1.489	1		3	-3.39839	0.401768		5	-1.00029	0.598232		41	-1.00029	1.38761e-16
OG0039858	0|0|0|0|1|0|0|0|0|0|0	ForeGroundMob	1.489	1		3	-3.39839	0.401768		5	-1.00029	0.598232		41	-1.00029	1.38761e-16
OG0039376	0|0|0|0|1|0|0|0|0|0|0	ForeGroundMob	1.489	1		3	-3.39839	0.401768		5	-1.00029	0.598232		41	-1.00029	1.38761e-16
OG0038997	0|0|0|0|1|0|0|0|0|0|0	ForeGroundMob	1.489	1		3	-3.39839	0.401768		5	-1.00029	0.598232		41	-1.00029	1.38761e-16
OG0038849	0|0|0|0|1|0|0|0|0|0|0	ForeGroundMob	1.489	1		3	-3.39839	0.401768		5	-1.00029	0.598232		41	-1.00029	1.38761e-16
OG0039203	0|0|0|0|1|0|0|0|0|0|0	ForeGroundMob	1.489	1		3	-3.39839	0.401768		5	-1.00029	0.598232		41	-1.00029	1.38761e-16
OG0038998	0|0|0|0|1|0|0|0|0|0|0	ForeGroundMob	1.489	1		3	-3.39839	0.401768		5	-1.00029	0.598232		41	-1.00029	1.38761e-16
OG0038699	0|0|0|0|1|0|0|0|0|0|0	ForeGroundMob	1.489	1		3	-3.39839	0.401768		5	-1.00029	0.598232		41	-1.00029	1.38761e-16
OG0039418	0|0|0|0|1|0|0|0|0|0|0	ForeGroundMob	1.489	1		3	-3.39839	0.401768		5	-1.00029	0.598232		41	-1.00029	1.38761e-16
OG0039431	0|0|0|0|1|0|0|0|0|0|0	ForeGroundMob	1.489	1		3	-3.39839	0.401768		5	-1.00029	0.598232		41	-1.00029	1.38761e-16
OG0038689	0|0|0|0|1|0|0|0|0|0|0	ForeGroundMob	1.489	1		3	-3.39839	0.401768		5	-1.00029	0.598232		41	-1.00029	1.38761e-16
OG0038793	0|0|0|0|1|0|0|0|0|0|0	ForeGroundMob	1.489	1		3	-3.39839	0.401768		5	-1.00029	0.598232		41	-1.00029	1.38761e-16
OG0039377	0|0|0|0|1|0|0|0|0|0|0	ForeGroundMob	1.489	1		3	-3.39839	0.401768		5	-1.00029	0.598232		41	-1.00029	1.38761e-16
OG0039205	0|0|0|0|1|0|0|0|0|0|0	ForeGroundMob	1.489	1		3	-3.39839	0.401768		5	-1.00029	0.598232		41	-1.00029	1.38761e-16
OG0039768	0|0|0|0|1|0|0|0|0|0|0	ForeGroundMob	1.489	1		3	-3.39839	0.401768		5	-1.00029	0.598232		41	-1.00029	1.38761e-16
OG0039680	0|0|0|0|1|0|0|0|0|0|0	ForeGroundMob	1.489	1		3	-3.39839	0.401768		5	-1.00029	0.598232		41	-1.00029	1.38761e-16
OG0039924	0|0|0|0|1|0|0|0|0|0|0	ForeGroundMob	1.489	1		3	-3.39839	0.401768		5	-1.00029	0.598232		41	-1.00029	1.38761e-16
OG0039564	0|0|0|0|1|0|0|0|0|0|0	ForeGroundMob	1.489	1		3	-3.39839	0.401768		5	-1.00029	0.598232		41	-1.00029	1.38761e-16
OG0038687	0|0|0|0|1|0|0|0|0|0|0	ForeGroundMob	1.489	1		3	-3.39839	0.401768		5	-1.00029	0.598232		41	-1.00029	1.38761e-16
OG0039118	0|0|0|0|1|0|0|0|0|0|0	ForeGroundMob	1.489	1		3	-3.39839	0.401768		5	-1.00029	0.598232		41	-1.00029	1.38761e-16
OG0039574	0|0|0|0|1|0|0|0|0|0|0	ForeGroundMob	1.489	1		3	-3.39839	0.401768		5	-1.00029	0.598232		41	-1.00029	1.38761e-16
OG0039182	0|0|0|0|1|0|0|0|0|0|0	ForeGroundMob	1.489	1		3	-3.39839	0.401768		5	-1.00029	0.598232		41	-1.00029	1.38761e-16
OG0038728	0|0|0|0|1|0|0|0|0|0|0	ForeGroundMob	1.489	1		3	-3.39839	0.401768		5	-1.00029	0.598232		41	-1.00029	1.38761e-16
OG0038868	0|0|0|0|1|0|0|0|0|0|0	ForeGroundMob	1.489	1		3	-3.39839	0.401768		5	-1.00029	0.598232		41	-1.00029	1.38761e-16
OG0039631	0|0|0|0|1|0|0|0|0|0|0	ForeGroundMob	1.489	1		3	-3.39839	0.401768		5	-1.00029	0.598232		41	-1.00029	1.38761e-16
OG0039271	0|0|0|0|1|0|0|0|0|0|0	ForeGroundMob	1.489	1		3	-3.39839	0.401768		5	-1.00029	0.598232		41	-1.00029	1.38761e-16
OG0039575	0|0|0|0|1|0|0|0|0|0|0	ForeGroundMob	1.489	1		3	-3.39839	0.401768		5	-1.00029	0.598232		41	-1.00029	1.38761e-16
OG0039363	0|0|0|0|1|0|0|0|0|0|0	ForeGroundMob	1.489	1		3	-3.39839	0.401768		5	-1.00029	0.598232		41	-1.00029	1.38761e-16
OG0039846	0|0|0|0|1|0|0|0|0|0|0	ForeGroundMob	1.489	1		3	-3.39839	0.401768		5	-1.00029	0.598232		41	-1.00029	1.38761e-16
OG0038712	0|0|0|0|1|0|0|0|0|0|0	ForeGroundMob	1.489	1		3	-3.39839	0.401768		5	-1.00029	0.598232		41	-1.00029	1.38761e-16
OG0039649	0|0|0|0|1|0|0|0|0|0|0	ForeGroundMob	1.489	1		3	-3.39839	0.401768		5	-1.00029	0.598232		41	-1.00029	1.38761e-16
OG0039766	0|0|0|0|1|0|0|0|0|0|0	ForeGroundMob	1.489	1		3	-3.39839	0.401768		5	-1.00029	0.598232		41	-1.00029	1.38761e-16
OG0039176	0|0|0|0|1|0|0|0|0|0|0	ForeGroundMob	1.489	1		3	-3.39839	0.401768		5	-1.00029	0.598232		41	-1.00029	1.38761e-16
OG0039944	0|0|0|0|1|0|0|0|0|0|0	ForeGroundMob	1.489	1		3	-3.39839	0.401768		5	-1.00029	0.598232		41	-1.00029	1.38761e-16
OG0039829	0|0|0|0|1|0|0|0|0|0|0	ForeGroundMob	1.489	1		3	-3.39839	0.401768		5	-1.00029	0.598232		41	-1.00029	1.38761e-16
OG0038749	0|0|0|0|1|0|0|0|0|0|0	ForeGroundMob	1.489	1		3	-3.39839	0.401768		5	-1.00029	0.598232		41	-1.00029	1.38761e-16
OG0039033	0|0|0|0|1|0|0|0|0|0|0	ForeGroundMob	1.489	1		3	-3.39839	0.401768		5	-1.00029	0.598232		41	-1.00029	1.38761e-16
OG0039494	0|0|0|0|1|0|0|0|0|0|0	ForeGroundMob	1.489	1		3	-3.39839	0.401768		5	-1.00029	0.598232		41	-1.00029	1.38761e-16
OG0038802	0|0|0|0|1|0|0|0|0|0|0	ForeGroundMob	1.489	1		3	-3.39839	0.401768		5	-1.00029	0.598232		41	-1.00029	1.38761e-16
OG0039498	0|0|0|0|1|0|0|0|0|0|0	ForeGroundMob	1.489	1		3	-3.39839	0.401768		5	-1.00029	0.598232		41	-1.00029	1.38761e-16
OG0039196	0|0|0|0|1|0|0|0|0|0|0	ForeGroundMob	1.489	1		3	-3.39839	0.401768		5	-1.00029	0.598232		41	-1.00029	1.38761e-16
OG0039517	0|0|0|0|1|0|0|0|0|0|0	ForeGroundMob	1.489	1		3	-3.39839	0.401768		5	-1.00029	0.598232		41	-1.00029	1.38761e-16
OG0039293	0|0|0|0|1|0|0|0|0|0|0	ForeGroundMob	1.489	1		3	-3.39839	0.401768		5	-1.00029	0.598232		41	-1.00029	1.38761e-16
OG0039093	0|0|0|0|1|0|0|0|0|0|0	ForeGroundMob	1.489	1		3	-3.39839	0.401768		5	-1.00029	0.598232		41	-1.00029	1.38761e-16
OG0039947	0|0|0|0|1|0|0|0|0|0|0	ForeGroundMob	1.489	1		3	-3.39839	0.401768		5	-1.00029	0.598232		41	-1.00029	1.38761e-16
OG0039890	0|0|0|0|1|0|0|0|0|0|0	ForeGroundMob	1.489	1		3	-3.39839	0.401768		5	-1.00029	0.598232		41	-1.00029	1.38761e-16
OG0039578	0|0|0|0|1|0|0|0|0|0|0	ForeGroundMob	1.489	1		3	-3.39839	0.401768		5	-1.00029	0.598232		41	-1.00029	1.38761e-16
OG0039918	0|0|0|0|1|0|0|0|0|0|0	ForeGroundMob	1.489	1		3	-3.39839	0.401768		5	-1.00029	0.598232		41	-1.00029	1.38761e-16
OG0038843	0|0|0|0|1|0|0|0|0|0|0	ForeGroundMob	1.489	1		3	-3.39839	0.401768		5	-1.00029	0.598232		41	-1.00029	1.38761e-16
OG0039473	0|0|0|0|1|0|0|0|0|0|0	ForeGroundMob	1.489	1		3	-3.39839	0.401768		5	-1.00029	0.598232		41	-1.00029	1.38761e-16
OG0039340	0|0|0|0|1|0|0|0|0|0|0	ForeGroundMob	1.489	1		3	-3.39839	0.401768		5	-1.00029	0.598232		41	-1.00029	1.38761e-16
OG0039394	0|0|0|0|1|0|0|0|0|0|0	ForeGroundMob	1.489	1		3	-3.39839	0.401768		5	-1.00029	0.598232		41	-1.00029	1.38761e-16
OG0039929	0|0|0|0|1|0|0|0|0|0|0	ForeGroundMob	1.489	1		3	-3.39839	0.401768		5	-1.00029	0.598232		41	-1.00029	1.38761e-16
OG0039928	0|0|0|0|1|0|0|0|0|0|0	ForeGroundMob	1.489	1		3	-3.39839	0.401768		5	-1.00029	0.598232		41	-1.00029	1.38761e-16
OG0038719	0|0|0|0|1|0|0|0|0|0|0	ForeGroundMob	1.489	1		3	-3.39839	0.401768		5	-1.00029	0.598232		41	-1.00029	1.38761e-16
OG0039534	0|0|0|0|1|0|0|0|0|0|0	ForeGroundMob	1.489	1		3	-3.39839	0.401768		5	-1.00029	0.598232		41	-1.00029	1.38761e-16
OG0039246	0|0|0|0|1|0|0|0|0|0|0	ForeGroundMob	1.489	1		3	-3.39839	0.401768		5	-1.00029	0.598232		41	-1.00029	1.38761e-16
OG0039849	0|0|0|0|1|0|0|0|0|0|0	ForeGroundMob	1.489	1		3	-3.39839	0.401768		5	-1.00029	0.598232		41	-1.00029	1.38761e-16
OG0039869	0|0|0|0|1|0|0|0|0|0|0	ForeGroundMob	1.489	1		3	-3.39839	0.401768		5	-1.00029	0.598232		41	-1.00029	1.38761e-16
OG0039556	0|0|0|0|1|0|0|0|0|0|0	ForeGroundMob	1.489	1		3	-3.39839	0.401768		5	-1.00029	0.598232		41	-1.00029	1.38761e-16
OG0039946	0|0|0|0|1|0|0|0|0|0|0	ForeGroundMob	1.489	1		3	-3.39839	0.401768		5	-1.00029	0.598232		41	-1.00029	1.38761e-16
OG0039356	0|0|0|0|1|0|0|0|0|0|0	ForeGroundMob	1.489	1		3	-3.39839	0.401768		5	-1.00029	0.598232		41	-1.00029	1.38761e-16
OG0039875	0|0|0|0|1|0|0|0|0|0|0	ForeGroundMob	1.489	1		3	-3.39839	0.401768		5	-1.00029	0.598232		41	-1.00029	1.38761e-16
OG0039384	0|0|0|0|1|0|0|0|0|0|0	ForeGroundMob	1.489	1		3	-3.39839	0.401768		5	-1.00029	0.598232		41	-1.00029	1.38761e-16
OG0039784	0|0|0|0|1|0|0|0|0|0|0	ForeGroundMob	1.489	1		3	-3.39839	0.401768		5	-1.00029	0.598232		41	-1.00029	1.38761e-16
OG0038896	0|0|0|0|1|0|0|0|0|0|0	ForeGroundMob	1.489	1		3	-3.39839	0.401768		5	-1.00029	0.598232		41	-1.00029	1.38761e-16
OG0039588	0|0|0|0|1|0|0|0|0|0|0	ForeGroundMob	1.489	1		3	-3.39839	0.401768		5	-1.00029	0.598232		41	-1.00029	1.38761e-16
OG0039681	0|0|0|0|1|0|0|0|0|0|0	ForeGroundMob	1.489	1		3	-3.39839	0.401768		5	-1.00029	0.598232		41	-1.00029	1.38761e-16
OG0038956	0|0|0|0|1|0|0|0|0|0|0	ForeGroundMob	1.489	1		3	-3.39839	0.401768		5	-1.00029	0.598232		41	-1.00029	1.38761e-16
OG0038884	0|0|0|0|1|0|0|0|0|0|0	ForeGroundMob	1.489	1		3	-3.39839	0.401768		5	-1.00029	0.598232		41	-1.00029	1.38761e-16
OG0039705	0|0|0|0|1|0|0|0|0|0|0	ForeGroundMob	1.489	1		3	-3.39839	0.401768		5	-1.00029	0.598232		41	-1.00029	1.38761e-16
OG0039882	0|0|0|0|1|0|0|0|0|0|0	ForeGroundMob	1.489	1		3	-3.39839	0.401768		5	-1.00029	0.598232		41	-1.00029	1.38761e-16
OG0038814	0|0|0|0|1|0|0|0|0|0|0	ForeGroundMob	1.489	1		3	-3.39839	0.401768		5	-1.00029	0.598232		41	-1.00029	1.38761e-16
OG0039567	0|0|0|0|1|0|0|0|0|0|0	ForeGroundMob	1.489	1		3	-3.39839	0.401768		5	-1.00029	0.598232		41	-1.00029	1.38761e-16
OG0039898	0|0|0|0|1|0|0|0|0|0|0	ForeGroundMob	1.489	1		3	-3.39839	0.401768		5	-1.00029	0.598232		41	-1.00029	1.38761e-16
OG0038680	0|0|0|0|1|0|0|0|0|0|0	ForeGroundMob	1.489	1		3	-3.39839	0.401768		5	-1.00029	0.598232		41	-1.00029	1.38761e-16
OG0039107	0|0|0|0|1|0|0|0|0|0|0	ForeGroundMob	1.489	1		3	-3.39839	0.401768		5	-1.00029	0.598232		41	-1.00029	1.38761e-16
OG0039513	0|0|0|0|1|0|0|0|0|0|0	ForeGroundMob	1.489	1		3	-3.39839	0.401768		5	-1.00029	0.598232		41	-1.00029	1.38761e-16
OG0039247	0|0|0|0|1|0|0|0|0|0|0	ForeGroundMob	1.489	1		3	-3.39839	0.401768		5	-1.00029	0.598232		41	-1.00029	1.38761e-16
OG0039370	0|0|0|0|1|0|0|0|0|0|0	ForeGroundMob	1.489	1		3	-3.39839	0.401768		5	-1.00029	0.598232		41	-1.00029	1.38761e-16
OG0039476	0|0|0|0|1|0|0|0|0|0|0	ForeGroundMob	1.489	1		3	-3.39839	0.401768		5	-1.00029	0.598232		41	-1.00029	1.38761e-16
OG0038853	0|0|0|0|1|0|0|0|0|0|0	ForeGroundMob	1.489	1		3	-3.39839	0.401768		5	-1.00029	0.598232		41	-1.00029	1.38761e-16
OG0039325	0|0|0|0|1|0|0|0|0|0|0	ForeGroundMob	1.489	1		3	-3.39839	0.401768		5	-1.00029	0.598232		41	-1.00029	1.38761e-16
OG0039146	0|0|0|0|1|0|0|0|0|0|0	ForeGroundMob	1.489	1		3	-3.39839	0.401768		5	-1.00029	0.598232		41	-1.00029	1.38761e-16
OG0039130	0|0|0|0|1|0|0|0|0|0|0	ForeGroundMob	1.489	1		3	-3.39839	0.401768		5	-1.00029	0.598232		41	-1.00029	1.38761e-16
OG0039000	0|0|0|0|1|0|0|0|0|0|0	ForeGroundMob	1.489	1		3	-3.39839	0.401768		5	-1.00029	0.598232		41	-1.00029	1.38761e-16
OG0038859	0|0|0|0|1|0|0|0|0|0|0	ForeGroundMob	1.489	1		3	-3.39839	0.401768		5	-1.00029	0.598232		41	-1.00029	1.38761e-16
OG0038750	0|0|0|0|1|0|0|0|0|0|0	ForeGroundMob	1.489	1		3	-3.39839	0.401768		5	-1.00029	0.598232		41	-1.00029	1.38761e-16
OG0039685	0|0|0|0|1|0|0|0|0|0|0	ForeGroundMob	1.489	1		3	-3.39839	0.401768		5	-1.00029	0.598232		41	-1.00029	1.38761e-16
OG0039686	0|0|0|0|1|0|0|0|0|0|0	ForeGroundMob	1.489	1		3	-3.39839	0.401768		5	-1.00029	0.598232		41	-1.00029	1.38761e-16
OG0039147	0|0|0|0|1|0|0|0|0|0|0	ForeGroundMob	1.489	1		3	-3.39839	0.401768		5	-1.00029	0.598232		41	-1.00029	1.38761e-16
OG0039814	0|0|0|0|1|0|0|0|0|0|0	ForeGroundMob	1.489	1		3	-3.39839	0.401768		5	-1.00029	0.598232		41	-1.00029	1.38761e-16
OG0038773	0|0|0|0|1|0|0|0|0|0|0	ForeGroundMob	1.489	1		3	-3.39839	0.401768		5	-1.00029	0.598232		41	-1.00029	1.38761e-16
OG0039855	0|0|0|0|1|0|0|0|0|0|0	ForeGroundMob	1.489	1		3	-3.39839	0.401768		5	-1.00029	0.598232		41	-1.00029	1.38761e-16
OG0039660	0|0|0|0|1|0|0|0|0|0|0	ForeGroundMob	1.489	1		3	-3.39839	0.401768		5	-1.00029	0.598232		41	-1.00029	1.38761e-16
OG0039502	0|0|0|0|1|0|0|0|0|0|0	ForeGroundMob	1.489	1		3	-3.39839	0.401768		5	-1.00029	0.598232		41	-1.00029	1.38761e-16
OG0038966	0|0|0|0|1|0|0|0|0|0|0	ForeGroundMob	1.489	1		3	-3.39839	0.401768		5	-1.00029	0.598232		41	-1.00029	1.38761e-16
OG0039771	0|0|0|0|1|0|0|0|0|0|0	ForeGroundMob	1.489	1		3	-3.39839	0.401768		5	-1.00029	0.598232		41	-1.00029	1.38761e-16
OG0039531	0|0|0|0|1|0|0|0|0|0|0	ForeGroundMob	1.489	1		3	-3.39839	0.401768		5	-1.00029	0.598232		41	-1.00029	1.38761e-16
OG0039236	0|0|0|0|1|0|0|0|0|0|0	ForeGroundMob	1.489	1		3	-3.39839	0.401768		5	-1.00029	0.598232		41	-1.00029	1.38761e-16
OG0038929	0|0|0|0|1|0|0|0|0|0|0	ForeGroundMob	1.489	1		3	-3.39839	0.401768		5	-1.00029	0.598232		41	-1.00029	1.38761e-16
OG0039240	0|0|0|0|1|0|0|0|0|0|0	ForeGroundMob	1.489	1		3	-3.39839	0.401768		5	-1.00029	0.598232		41	-1.00029	1.38761e-16
OG0038660	0|0|0|0|1|0|0|0|0|0|0	ForeGroundMob	1.489	1		3	-3.39839	0.401768		5	-1.00029	0.598232		41	-1.00029	1.38761e-16
OG0038800	0|0|0|0|1|0|0|0|0|0|0	ForeGroundMob	1.489	1		3	-3.39839	0.401768		5	-1.00029	0.598232		41	-1.00029	1.38761e-16
OG0039010	0|0|0|0|1|0|0|0|0|0|0	ForeGroundMob	1.489	1		3	-3.39839	0.401768		5	-1.00029	0.598232		41	-1.00029	1.38761e-16
OG0039283	0|0|0|0|1|0|0|0|0|0|0	ForeGroundMob	1.489	1		3	-3.39839	0.401768		5	-1.00029	0.598232		41	-1.00029	1.38761e-16
OG0039718	0|0|0|0|1|0|0|0|0|0|0	ForeGroundMob	1.489	1		3	-3.39839	0.401768		5	-1.00029	0.598232		41	-1.00029	1.38761e-16
OG0039605	0|0|0|0|1|0|0|0|0|0|0	ForeGroundMob	1.489	1		3	-3.39839	0.401768		5	-1.00029	0.598232		41	-1.00029	1.38761e-16
OG0039737	0|0|0|0|1|0|0|0|0|0|0	ForeGroundMob	1.489	1		3	-3.39839	0.401768		5	-1.00029	0.598232		41	-1.00029	1.38761e-16
OG0039702	0|0|0|0|1|0|0|0|0|0|0	ForeGroundMob	1.489	1		3	-3.39839	0.401768		5	-1.00029	0.598232		41	-1.00029	1.38761e-16
OG0039027	0|0|0|0|1|0|0|0|0|0|0	ForeGroundMob	1.489	1		3	-3.39839	0.401768		5	-1.00029	0.598232		41	-1.00029	1.38761e-16
OG0039923	0|0|0|0|1|0|0|0|0|0|0	ForeGroundMob	1.489	1		3	-3.39839	0.401768		5	-1.00029	0.598232		41	-1.00029	1.38761e-16
OG0038720	0|0|0|0|1|0|0|0|0|0|0	ForeGroundMob	1.489	1		3	-3.39839	0.401768		5	-1.00029	0.598232		41	-1.00029	1.38761e-16
OG0039528	0|0|0|0|1|0|0|0|0|0|0	ForeGroundMob	1.489	1		3	-3.39839	0.401768		5	-1.00029	0.598232		41	-1.00029	1.38761e-16
OG0039445	0|0|0|0|1|0|0|0|0|0|0	ForeGroundMob	1.489	1		3	-3.39839	0.401768		5	-1.00029	0.598232		41	-1.00029	1.38761e-16
OG0039279	0|0|0|0|1|0|0|0|0|0|0	ForeGroundMob	1.489	1		3	-3.39839	0.401768		5	-1.00029	0.598232		41	-1.00029	1.38761e-16
OG0038834	0|0|0|0|1|0|0|0|0|0|0	ForeGroundMob	1.489	1		3	-3.39839	0.401768		5	-1.00029	0.598232		41	-1.00029	1.38761e-16
OG0039936	0|0|0|0|1|0|0|0|0|0|0	ForeGroundMob	1.489	1		3	-3.39839	0.401768		5	-1.00029	0.598232		41	-1.00029	1.38761e-16
OG0039889	0|0|0|0|1|0|0|0|0|0|0	ForeGroundMob	1.489	1		3	-3.39839	0.401768		5	-1.00029	0.598232		41	-1.00029	1.38761e-16
OG0039301	0|0|0|0|1|0|0|0|0|0|0	ForeGroundMob	1.489	1		3	-3.39839	0.401768		5	-1.00029	0.598232		41	-1.00029	1.38761e-16
OG0038875	0|0|0|0|1|0|0|0|0|0|0	ForeGroundMob	1.489	1		3	-3.39839	0.401768		5	-1.00029	0.598232		41	-1.00029	1.38761e-16
OG0039902	0|0|0|0|1|0|0|0|0|0|0	ForeGroundMob	1.489	1		3	-3.39839	0.401768		5	-1.00029	0.598232		41	-1.00029	1.38761e-16
OG0039446	0|0|0|0|1|0|0|0|0|0|0	ForeGroundMob	1.489	1		3	-3.39839	0.401768		5	-1.00029	0.598232		41	-1.00029	1.38761e-16
OG0039523	0|0|0|0|1|0|0|0|0|0|0	ForeGroundMob	1.489	1		3	-3.39839	0.401768		5	-1.00029	0.598232		41	-1.00029	1.38761e-16
OG0039579	0|0|0|0|1|0|0|0|0|0|0	ForeGroundMob	1.489	1		3	-3.39839	0.401768		5	-1.00029	0.598232		41	-1.00029	1.38761e-16
OG0039415	0|0|0|0|1|0|0|0|0|0|0	ForeGroundMob	1.489	1		3	-3.39839	0.401768		5	-1.00029	0.598232		41	-1.00029	1.38761e-16
OG0039509	0|0|0|0|1|0|0|0|0|0|0	ForeGroundMob	1.489	1		3	-3.39839	0.401768		5	-1.00029	0.598232		41	-1.00029	1.38761e-16
OG0039428	0|0|0|0|1|0|0|0|0|0|0	ForeGroundMob	1.489	1		3	-3.39839	0.401768		5	-1.00029	0.598232		41	-1.00029	1.38761e-16
OG0039061	0|0|0|0|1|0|0|0|0|0|0	ForeGroundMob	1.489	1		3	-3.39839	0.401768		5	-1.00029	0.598232		41	-1.00029	1.38761e-16
OG0039876	0|0|0|0|1|0|0|0|0|0|0	ForeGroundMob	1.489	1		3	-3.39839	0.401768		5	-1.00029	0.598232		41	-1.00029	1.38761e-16
OG0039641	0|0|0|0|1|0|0|0|0|0|0	ForeGroundMob	1.489	1		3	-3.39839	0.401768		5	-1.00029	0.598232		41	-1.00029	1.38761e-16
OG0039764	0|0|0|0|1|0|0|0|0|0|0	ForeGroundMob	1.489	1		3	-3.39839	0.401768		5	-1.00029	0.598232		41	-1.00029	1.38761e-16
OG0039642	0|0|0|0|1|0|0|0|0|0|0	ForeGroundMob	1.489	1		3	-3.39839	0.401768		5	-1.00029	0.598232		41	-1.00029	1.38761e-16
OG0039673	0|0|0|0|1|0|0|0|0|0|0	ForeGroundMob	1.489	1		3	-3.39839	0.401768		5	-1.00029	0.598232		41	-1.00029	1.38761e-16
OG0038861	0|0|0|0|1|0|0|0|0|0|0	ForeGroundMob	1.489	1		3	-3.39839	0.401768		5	-1.00029	0.598232		41	-1.00029	1.38761e-16
OG0039022	0|0|0|0|1|0|0|0|0|0|0	ForeGroundMob	1.489	1		3	-3.39839	0.401768		5	-1.00029	0.598232		41	-1.00029	1.38761e-16
OG0038885	0|0|0|0|1|0|0|0|0|0|0	ForeGroundMob	1.489	1		3	-3.39839	0.401768		5	-1.00029	0.598232		41	-1.00029	1.38761e-16
OG0039931	0|0|0|0|1|0|0|0|0|0|0	ForeGroundMob	1.489	1		3	-3.39839	0.401768		5	-1.00029	0.598232		41	-1.00029	1.38761e-16
OG0039572	0|0|0|0|1|0|0|0|0|0|0	ForeGroundMob	1.489	1		3	-3.39839	0.401768		5	-1.00029	0.598232		41	-1.00029	1.38761e-16
OG0039948	0|0|0|0|1|0|0|0|0|0|0	ForeGroundMob	1.489	1		3	-3.39839	0.401768		5	-1.00029	0.598232		41	-1.00029	1.38761e-16
OG0039077	0|0|0|0|1|0|0|0|0|0|0	ForeGroundMob	1.489	1		3	-3.39839	0.401768		5	-1.00029	0.598232		41	-1.00029	1.38761e-16
OG0039422	0|0|0|0|1|0|0|0|0|0|0	ForeGroundMob	1.489	1		3	-3.39839	0.401768		5	-1.00029	0.598232		41	-1.00029	1.38761e-16
OG0039745	0|0|0|0|1|0|0|0|0|0|0	ForeGroundMob	1.489	1		3	-3.39839	0.401768		5	-1.00029	0.598232		41	-1.00029	1.38761e-16
OG0038996	0|0|0|0|1|0|0|0|0|0|0	ForeGroundMob	1.489	1		3	-3.39839	0.401768		5	-1.00029	0.598232		41	-1.00029	1.38761e-16
OG0039477	0|0|0|0|1|0|0|0|0|0|0	ForeGroundMob	1.489	1		3	-3.39839	0.401768		5	-1.00029	0.598232		41	-1.00029	1.38761e-16
OG0039231	0|0|0|0|1|0|0|0|0|0|0	ForeGroundMob	1.489	1		3	-3.39839	0.401768		5	-1.00029	0.598232		41	-1.00029	1.38761e-16
OG0039828	0|0|0|0|1|0|0|0|0|0|0	ForeGroundMob	1.489	1		3	-3.39839	0.401768		5	-1.00029	0.598232		41	-1.00029	1.38761e-16
OG0039034	0|0|0|0|1|0|0|0|0|0|0	ForeGroundMob	1.489	1		3	-3.39839	0.401768		5	-1.00029	0.598232		41	-1.00029	1.38761e-16
OG0039525	0|0|0|0|1|0|0|0|0|0|0	ForeGroundMob	1.489	1		3	-3.39839	0.401768		5	-1.00029	0.598232		41	-1.00029	1.38761e-16
OG0039826	0|0|0|0|1|0|0|0|0|0|0	ForeGroundMob	1.489	1		3	-3.39839	0.401768		5	-1.00029	0.598232		41	-1.00029	1.38761e-16
OG0038881	0|0|0|0|1|0|0|0|0|0|0	ForeGroundMob	1.489	1		3	-3.39839	0.401768		5	-1.00029	0.598232		41	-1.00029	1.38761e-16
OG0039312	0|0|0|0|1|0|0|0|0|0|0	ForeGroundMob	1.489	1		3	-3.39839	0.401768		5	-1.00029	0.598232		41	-1.00029	1.38761e-16
OG0039414	0|0|0|0|1|0|0|0|0|0|0	ForeGroundMob	1.489	1		3	-3.39839	0.401768		5	-1.00029	0.598232		41	-1.00029	1.38761e-16
OG0039757	0|0|0|0|1|0|0|0|0|0|0	ForeGroundMob	1.489	1		3	-3.39839	0.401768		5	-1.00029	0.598232		41	-1.00029	1.38761e-16
OG0039585	0|0|0|0|1|0|0|0|0|0|0	ForeGroundMob	1.489	1		3	-3.39839	0.401768		5	-1.00029	0.598232		41	-1.00029	1.38761e-16
OG0039326	0|0|0|0|1|0|0|0|0|0|0	ForeGroundMob	1.489	1		3	-3.39839	0.401768		5	-1.00029	0.598232		41	-1.00029	1.38761e-16
OG0039097	0|0|0|0|1|0|0|0|0|0|0	ForeGroundMob	1.489	1		3	-3.39839	0.401768		5	-1.00029	0.598232		41	-1.00029	1.38761e-16
OG0039582	0|0|0|0|1|0|0|0|0|0|0	ForeGroundMob	1.489	1		3	-3.39839	0.401768		5	-1.00029	0.598232		41	-1.00029	1.38761e-16
OG0039576	0|0|0|0|1|0|0|0|0|0|0	ForeGroundMob	1.489	1		3	-3.39839	0.401768		5	-1.00029	0.598232		41	-1.00029	1.38761e-16
OG0038757	0|0|0|0|1|0|0|0|0|0|0	ForeGroundMob	1.489	1		3	-3.39839	0.401768		5	-1.00029	0.598232		41	-1.00029	1.38761e-16
OG0038921	0|0|0|0|1|0|0|0|0|0|0	ForeGroundMob	1.489	1		3	-3.39839	0.401768		5	-1.00029	0.598232		41	-1.00029	1.38761e-16
OG0039057	0|0|0|0|1|0|0|0|0|0|0	ForeGroundMob	1.489	1		3	-3.39839	0.401768		5	-1.00029	0.598232		41	-1.00029	1.38761e-16
OG0039092	0|0|0|0|1|0|0|0|0|0|0	ForeGroundMob	1.489	1		3	-3.39839	0.401768		5	-1.00029	0.598232		41	-1.00029	1.38761e-16
OG0039914	0|0|0|0|1|0|0|0|0|0|0	ForeGroundMob	1.489	1		3	-3.39839	0.401768		5	-1.00029	0.598232		41	-1.00029	1.38761e-16
OG0039482	0|0|0|0|1|0|0|0|0|0|0	ForeGroundMob	1.489	1		3	-3.39839	0.401768		5	-1.00029	0.598232		41	-1.00029	1.38761e-16
OG0039275	0|0|0|0|1|0|0|0|0|0|0	ForeGroundMob	1.489	1		3	-3.39839	0.401768		5	-1.00029	0.598232		41	-1.00029	1.38761e-16
OG0039728	0|0|0|0|1|0|0|0|0|0|0	ForeGroundMob	1.489	1		3	-3.39839	0.401768		5	-1.00029	0.598232		41	-1.00029	1.38761e-16
OG0039512	0|0|0|0|1|0|0|0|0|0|0	ForeGroundMob	1.489	1		3	-3.39839	0.401768		5	-1.00029	0.598232		41	-1.00029	1.38761e-16
OG0039514	0|0|0|0|1|0|0|0|0|0|0	ForeGroundMob	1.489	1		3	-3.39839	0.401768		5	-1.00029	0.598232		41	-1.00029	1.38761e-16
OG0003465	2|0|2|2|3|1|2|1|2|2|1	ForeGroundMob	1.46112	1		3	-12.0817	0.406319		5	-9.70248	0.593681		41	-3.885	4.62864e-14
OG0011994	0|1|1|1|3|0|1|1|0|0|0	ForeGroundMob	1.45914	3		3	-12.3417	0.406646		5	-9.96388	0.593354		41	-2.49621	2.40923e-13
OG0012047	0|0|0|2|3|0|2|0|0|1|0	ForeGroundMob	1.45913	3		3	-13.7269	0.406648		5	-11.349	0.593352		41	-5.10992	7.05219e-14
OG0013815	0|0|0|0|2|0|0|0|0|2|0	ForeGroundMob	1.39029	2		3	-9.43336	0.418359		5	-7.10384	0.581641		41	-2.61371	1.20252e-14
OG0010827	15|12|4|7|18|10|4|6|16|16|10	ForeGroundMob	1.34454	8		3	-35.3059	0.426522		5	-33.0098	0.573478		41	-16.9391	1.26868e-09
OG0004059	1|1|2|1|4|1|1|1|2|1|2	ForeGroundMob	1.32596	3		3	-14.86	0.42993		5	-12.5778	0.57007		41	-6.19022	7.86022e-14
OG0004345	1|1|2|2|3|1|1|1|1|2|1	ForeGroundMob	1.28612	2		3	-13.879	0.437422		5	-11.6274	0.562578		41	-6.00115	3.62263e-14
OG0010011	1|1|1|1|2|1|1|0|0|1|1	ForeGroundMob	1.28176	1		3	-11.6495	0.438259		5	-9.40128	0.561741		41	-3.09985	7.10572e-14
OG0010181	1|1|1|0|2|1|1|0|1|1|1	ForeGroundMob	1.28174	1		3	-11.6495	0.438262		5	-9.40128	0.561738		41	-3.09985	7.10568e-14
OG0006724	2|1|1|1|3|1|1|1|1|0|1	ForeGroundMob	1.26852	2		3	-11.1208	0.440815		5	-8.88295	0.559185		41	-3.48698	2.86019e-14
OG0013828	0|0|0|0|2|0|1|0|1|0|0	ForeGroundMob	1.23872	2		3	-8.74079	0.446684		5	-6.52672	0.553316		41	-3.30743	3.20989e-15
OG0000502	6|3|5|1|8|3|2|2|4|4|3	ForeGroundMob	1.09648	5		3	-22.1468	0.476989		5	-20.0547	0.523011		41	-9.09104	7.00437e-12
OG0013260	0|0|0|1|2|0|0|0|2|0|0	ForeGroundMob	1.09637	2		3	-9.87326	0.477015		5	-7.78125	0.522985		41	-3.30686	1.06437e-14
OG0010871	0|1|1|0|2|1|1|1|1|1|1	ForeGroundMob	1.09164	1		3	-11.6495	0.478094		5	-9.56181	0.521906		41	-3.59562	4.72145e-14
OG0003888	1|1|1|1|3|1|3|1|1|1|3	ForeGroundMob	1.08976	2		3	-14.227	0.478524		5	-12.1411	0.521476		41	-4.92086	1.65323e-13
OG0011488	1|0|0|0|3|3|0|0|0|1|1	ForeGroundMob	1.07635	3		3	-13.8091	0.481615		5	-11.7356	0.518385		41	-5.61458	5.47468e-14
OG0000486	7|1|3|2|9|2|1|5|2|8|2	ForeGroundMob	1.05742	5		3	-24.4548	0.486047		5	-22.3989	0.513953		41	-8.93919	8.35243e-11
OG0009773	0|1|2|1|3|0|0|2|1|1|0	ForeGroundMob	1.05136	2		3	-13.6433	0.487481		5	-11.5932	0.512519		41	-7.10629	1.0562e-14
OG0005896	1|0|2|1|3|1|1|2|1|1|1	ForeGroundMob	1.01871	2		3	-12.0709	0.495366		5	-10.0524	0.504634		41	-4.79383	2.24981e-14
OG0000066	1|7|14|12|2|20|3|1|11|10|14	ForeGroundMob	1.11827	0		3	-42.9438	0.471986		5	-40.832	0.527806		41	-12.6692	0.000208355
OG0000080	11|27|2|7|3|8|4|4|9|6|6	ForeGroundMob	1.30401	0		3	-42.9091	0.434016		5	-40.6437	0.565962		41	-14.8103	2.17503e-05
OG0004192	0|0|0|0|0|2|0|0|0|0|15	ForeGroundMob	1.78473	0		3	-38.1926	0.354508		5	-35.6134	0.632702		41	-3.51468	0.0127905
OG0004822	2|1|1|0|4|1|1|1|0|3|1	ForeGroundMob	1.12316	0		3	-14.9419	0.470996		5	-12.8257	0.529004		41	-5.1004	2.77923e-13
OG0000019	17|8|23|8|1|33|6|26|10|15|8	ForeGroundMob	613.232	-14		3	-57.3876	9.27013e-05		5	-46.1032	0.998279		41	-16.522	0.0016279
OG0000004	17|26|20|16|6|29|15|20|32|20|27	ForeGroundMob	330.42	-16		3	-41.1259	0.00301732		5	-33.3255	0.996983		41	-16.175	6.49318e-09
OG0000131	1|23|12|9|0|2|5|7|3|12|1	ForeGroundMob	172.134	-7		3	-51.2116	0.00577493		5	-44.0634	0.994061		41	-16.7708	0.000164376
OG0000082	20|3|7|1|1|17|3|8|4|13|8	ForeGroundMob	31.4203	-8		3	-45.1186	0.0308448		5	-39.6711	0.969153		41	-16.4967	2.60793e-06
OG0002960	3|1|2|2|0|2|1|2|2|2|3	ForeGroundMob	23.6464	-2		3	-15.1117	0.0405739		5	-9.94847	0.959426		41	-4.11383	7.60958e-14
OG0000142	13|9|15|10|2|0|0|8|8|7|0	ForeGroundMob	23	-6		3	-43.4861	0.0416623		5	-38.3506	0.958234		41	-11.4799	0.000103914
OG0000428	6|2|3|5|0|7|2|2|5|3|9	ForeGroundMob	17.0889	-2		3	-25.2019	0.0552825		5	-20.3635	0.944717		41	-9.36809	1.30603e-11
OG0003433	2|2|2|1|0|2|2|1|2|2|2	ForeGroundMob	16.5115	-2		3	-13.5755	0.0571053		5	-8.77143	0.942895		41	-2.87986	7.91661e-14
OG0002569	3|4|3|2|0|1|1|2|2|2|1	ForeGroundMob	15.7019	-2		3	-16.5034	0.0598734		5	-11.7496	0.940127		41	-5.63959	9.82065e-14
OG0002189	2|1|2|2|0|4|1|2|2|2|5	ForeGroundMob	14.1218	-2		3	-16.5824	0.0661297		5	-11.9346	0.93387		41	-4.47238	3.77139e-13
OG0000352	8|0|3|8|0|10|0|3|4|3|9	ForeGroundMob	13.129	-4		3	-34.9503	0.0707763		5	-30.3754	0.929223		41	-9.43269	2.68431e-07
OG0000055	8|12|9|7|2|10|9|10|11|14|9	ForeGroundMob	11.106	-7		3	-28.1782	0.0826033		5	-23.7707	0.917397		41	-12.3455	1.94924e-11
OG0000059	13|7|6|2|2|26|5|4|6|3|23	ForeGroundMob	9.9909	-3		3	-48.5624	0.0909003		5	-44.2607	0.908175		41	-15.1508	0.000924317
OG0001284	2|2|4|4|0|2|3|3|3|3|3	ForeGroundMob	9.02025	-3		3	-17.9411	0.099798		5	-13.7417	0.900202		41	-6.93168	1.89354e-13
OG0002893	2|1|2|3|0|2|2|2|3|1|2	ForeGroundMob	8.91499	-2		3	-13.8022	0.100857		5	-9.6145	0.899143		41	-3.88233	6.43686e-14
OG0004260	2|2|2|1|0|2|1|2|1|2|1	ForeGroundMob	8.26574	-2		3	-12.8808	0.107924		5	-8.76872	0.892076		41	-3.58639	3.68516e-14
OG0008455	2|1|1|1|0|1|1|1|1|1|1	ForeGroundMob	8.17514	-1		3	-8.5466	0.10899		5	-4.44551	0.89101		41	-2.79326	1.07856e-15
OG0009009	2|1|1|1|0|1|1|1|1|1|1	ForeGroundMob	8.17514	-1		3	-8.5466	0.10899		5	-4.44551	0.89101		41	-2.79326	1.07856e-15
OG0008687	2|1|1|1|0|1|1|1|1|1|1	ForeGroundMob	8.17514	-1		3	-8.5466	0.10899		5	-4.44551	0.89101		41	-2.79326	1.07856e-15
OG0009501	2|1|1|1|0|1|1|1|1|1|1	ForeGroundMob	8.17514	-1		3	-8.5466	0.10899		5	-4.44551	0.89101		41	-2.79326	1.07856e-15
OG0008482	2|1|1|1|0|1|1|1|1|1|1	ForeGroundMob	8.17514	-1		3	-8.5466	0.10899		5	-4.44551	0.89101		41	-2.79326	1.07856e-15
OG0008488	2|1|1|1|0|1|1|1|1|1|1	ForeGroundMob	8.17514	-1		3	-8.5466	0.10899		5	-4.44551	0.89101		41	-2.79326	1.07856e-15
OG0000447	1|4|5|2|0|2|2|2|5|17|3	ForeGroundMob	8.15304	-4		3	-35.2009	0.109253		5	-31.1025	0.890747		41	-10.9802	1.13275e-07
OG0004686	2|1|1|1|0|3|1|1|1|1|3	ForeGroundMob	8.06707	-1		3	-12.4428	0.110289		5	-8.35499	0.889711		41	-3.51962	2.5979e-14
OG0007433	2|1|1|1|0|1|2|1|1|1|1	ForeGroundMob	7.98416	-1		3	-10.0168	0.111307		5	-5.93938	0.888693		41	-3.21716	3.13612e-15
OG0007143	2|1|1|1|0|1|2|1|1|1|1	ForeGroundMob	7.98416	-1		3	-10.0168	0.111307		5	-5.93938	0.888693		41	-3.21716	3.13612e-15
OG0000405	2|5|7|6|0|0|9|2|13|1|0	ForeGroundMob	7.91496	-4		3	-37.6987	0.112171		5	-33.63	0.887829		41	-12.2392	4.01441e-07
OG0007515	2|2|1|1|0|1|1|1|1|1|1	ForeGroundMob	7.88106	-1		3	-9.94953	0.112599		5	-5.88507	0.887401		41	-3.21716	2.96603e-15
OG0007101	2|2|1|1|0|1|1|1|1|1|1	ForeGroundMob	7.88106	-1		3	-9.94953	0.112599		5	-5.88507	0.887401		41	-3.21716	2.96603e-15
OG0000136	12|2|4|5|1|11|7|4|9|5|14	ForeGroundMob	7.83361	-6		3	-33.5757	0.113204		5	-29.5173	0.886796		41	-13.9671	1.16573e-09
OG0000480	9|0|4|4|0|2|4|0|11|3|5	ForeGroundMob	7.36763	-4		3	-32.8345	0.119508		5	-28.8374	0.880492		41	-10.8411	1.33607e-08
OG0005626	2|1|1|1|0|2|2|1|1|1|2	ForeGroundMob	7.2237	-1		3	-11.268	0.1216		5	-7.29064	0.8784		41	-4.20687	4.44995e-15
OG0000568	0|4|11|0|0|0|5|4|2|14|0	ForeGroundMob	7.12863	-2		3	-42.2948	0.122999		5	-38.3307	0.876812		41	-10.774	0.000188811
OG0002283	4|2|2|2|0|2|2|1|2|2|3	ForeGroundMob	7.06202	-2		3	-16.4107	0.124038		5	-12.456	0.875962		41	-4.38212	6.521e-13
OG0007201	2|1|2|1|0|1|1|1|1|1|1	ForeGroundMob	6.99446	-1		3	-10.799	0.125087		5	-6.8539	0.874913		41	-3.21716	7.70509e-15
OG0005466	2|1|1|2|0|1|2|1|2|1|1	ForeGroundMob	6.63556	-1		3	-11.9221	0.130966		5	-8.02966	0.869034		41	-4.16234	9.63802e-15
OG0005270	2|1|2|1|0|1|3|1|1|1|1	ForeGroundMob	6.3668	-1		3	-13.0018	0.135744		5	-9.15069	0.864256		41	-4.47238	2.15677e-14
OG0006935	1|1|2|2|0|1|1|1|2|1|1	ForeGroundMob	6.29425	-1		3	-9.14482	0.137094		5	-5.30519	0.862906		41	-2.48669	3.3529e-15
OG0006085	1|1|2|2|0|1|1|1|2|1|1	ForeGroundMob	6.29425	-1		3	-9.14482	0.137094		5	-5.30519	0.862906		41	-2.48669	3.3529e-15
OG0010347	1|1|1|1|0|1|1|1|1|1|1	ForeGroundMob	6.28244	-1		3	-4.83805	0.137317		5	-1.00029	0.862683		41	-1.00029	2.00101e-16
OG0010289	1|1|1|1|0|1|1|1|1|1|1	ForeGroundMob	6.28244	-1		3	-4.83805	0.137317		5	-1.00029	0.862683		41	-1.00029	2.00101e-16
OG0010426	1|1|1|1|0|1|1|1|1|1|1	ForeGroundMob	6.28244	-1		3	-4.83805	0.137317		5	-1.00029	0.862683		41	-1.00029	2.00101e-16
OG0010477	1|1|1|1|0|1|1|1|1|1|1	ForeGroundMob	6.28244	-1		3	-4.83805	0.137317		5	-1.00029	0.862683		41	-1.00029	2.00101e-16
OG0010285	1|1|1|1|0|1|1|1|1|1|1	ForeGroundMob	6.28244	-1		3	-4.83805	0.137317		5	-1.00029	0.862683		41	-1.00029	2.00101e-16
OG0010075	1|1|1|1|0|1|1|1|1|1|1	ForeGroundMob	6.28244	-1		3	-4.83805	0.137317		5	-1.00029	0.862683		41	-1.00029	2.00101e-16
OG0010585	1|1|1|1|0|1|1|1|1|1|1	ForeGroundMob	6.28244	-1		3	-4.83805	0.137317		5	-1.00029	0.862683		41	-1.00029	2.00101e-16
OG0010595	1|1|1|1|0|1|1|1|1|1|1	ForeGroundMob	6.28244	-1		3	-4.83805	0.137317		5	-1.00029	0.862683		41	-1.00029	2.00101e-16
OG0010649	1|1|1|1|0|1|1|1|1|1|1	ForeGroundMob	6.28244	-1		3	-4.83805	0.137317		5	-1.00029	0.862683		41	-1.00029	2.00101e-16
OG0010479	1|1|1|1|0|1|1|1|1|1|1	ForeGroundMob	6.28244	-1		3	-4.83805	0.137317		5	-1.00029	0.862683		41	-1.00029	2.00101e-16
OG0010650	1|1|1|1|0|1|1|1|1|1|1	ForeGroundMob	6.28244	-1		3	-4.83805	0.137317		5	-1.00029	0.862683		41	-1.00029	2.00101e-16
OG0010118	1|1|1|1|0|1|1|1|1|1|1	ForeGroundMob	6.28244	-1		3	-4.83805	0.137317		5	-1.00029	0.862683		41	-1.00029	2.00101e-16
OG0010682	1|1|1|1|0|1|1|1|1|1|1	ForeGroundMob	6.28244	-1		3	-4.83805	0.137317		5	-1.00029	0.862683		41	-1.00029	2.00101e-16
OG0010693	1|1|1|1|0|1|1|1|1|1|1	ForeGroundMob	6.28244	-1		3	-4.83805	0.137317		5	-1.00029	0.862683		41	-1.00029	2.00101e-16
OG0010133	1|1|1|1|0|1|1|1|1|1|1	ForeGroundMob	6.28244	-1		3	-4.83805	0.137317		5	-1.00029	0.862683		41	-1.00029	2.00101e-16
OG0010810	1|1|1|1|0|1|1|1|1|1|1	ForeGroundMob	6.28244	-1		3	-4.83805	0.137317		5	-1.00029	0.862683		41	-1.00029	2.00101e-16
OG0010438	1|1|1|1|0|1|1|1|1|1|1	ForeGroundMob	6.28244	-1		3	-4.83805	0.137317		5	-1.00029	0.862683		41	-1.00029	2.00101e-16
OG0010283	1|1|1|1|0|1|1|1|1|1|1	ForeGroundMob	6.28244	-1		3	-4.83805	0.137317		5	-1.00029	0.862683		41	-1.00029	2.00101e-16
OG0010019	1|1|1|1|0|1|1|1|1|1|1	ForeGroundMob	6.28244	-1		3	-4.83805	0.137317		5	-1.00029	0.862683		41	-1.00029	2.00101e-16
OG0009973	1|1|1|1|0|1|1|1|1|1|1	ForeGroundMob	6.28244	-1		3	-4.83805	0.137317		5	-1.00029	0.862683		41	-1.00029	2.00101e-16
OG0010004	1|1|1|1|0|1|1|1|1|1|1	ForeGroundMob	6.28244	-1		3	-4.83805	0.137317		5	-1.00029	0.862683		41	-1.00029	2.00101e-16
OG0010301	1|1|1|1|0|1|1|1|1|1|1	ForeGroundMob	6.28244	-1		3	-4.83805	0.137317		5	-1.00029	0.862683		41	-1.00029	2.00101e-16
OG0009961	1|1|1|1|0|1|1|1|1|1|1	ForeGroundMob	6.28244	-1		3	-4.83805	0.137317		5	-1.00029	0.862683		41	-1.00029	2.00101e-16
OG0010246	1|1|1|1|0|1|1|1|1|1|1	ForeGroundMob	6.28244	-1		3	-4.83805	0.137317		5	-1.00029	0.862683		41	-1.00029	2.00101e-16
OG0010078	1|1|1|1|0|1|1|1|1|1|1	ForeGroundMob	6.28244	-1		3	-4.83805	0.137317		5	-1.00029	0.862683		41	-1.00029	2.00101e-16
OG0010571	1|1|1|1|0|1|1|1|1|1|1	ForeGroundMob	6.28244	-1		3	-4.83805	0.137317		5	-1.00029	0.862683		41	-1.00029	2.00101e-16
OG0010087	1|1|1|1|0|1|1|1|1|1|1	ForeGroundMob	6.28244	-1		3	-4.83805	0.137317		5	-1.00029	0.862683		41	-1.00029	2.00101e-16
OG0009964	1|1|1|1|0|1|1|1|1|1|1	ForeGroundMob	6.28244	-1		3	-4.83805	0.137317		5	-1.00029	0.862683		41	-1.00029	2.00101e-16
OG0010653	1|1|1|1|0|1|1|1|1|1|1	ForeGroundMob	6.28244	-1		3	-4.83805	0.137317		5	-1.00029	0.862683		41	-1.00029	2.00101e-16
OG0010201	1|1|1|1|0|1|1|1|1|1|1	ForeGroundMob	6.28244	-1		3	-4.83805	0.137317		5	-1.00029	0.862683		41	-1.00029	2.00101e-16
OG0010161	1|1|1|1|0|1|1|1|1|1|1	ForeGroundMob	6.28244	-1		3	-4.83805	0.137317		5	-1.00029	0.862683		41	-1.00029	2.00101e-16
OG0010819	1|1|1|1|0|1|1|1|1|1|1	ForeGroundMob	6.28244	-1		3	-4.83805	0.137317		5	-1.00029	0.862683		41	-1.00029	2.00101e-16
OG0010684	1|1|1|1|0|1|1|1|1|1|1	ForeGroundMob	6.28244	-1		3	-4.83805	0.137317		5	-1.00029	0.862683		41	-1.00029	2.00101e-16
OG0010345	1|1|1|1|0|1|1|1|1|1|1	ForeGroundMob	6.28244	-1		3	-4.83805	0.137317		5	-1.00029	0.862683		41	-1.00029	2.00101e-16
OG0010284	1|1|1|1|0|1|1|1|1|1|1	ForeGroundMob	6.28244	-1		3	-4.83805	0.137317		5	-1.00029	0.862683		41	-1.00029	2.00101e-16
OG0010190	1|1|1|1|0|1|1|1|1|1|1	ForeGroundMob	6.28244	-1		3	-4.83805	0.137317		5	-1.00029	0.862683		41	-1.00029	2.00101e-16
OG0010735	1|1|1|1|0|1|1|1|1|1|1	ForeGroundMob	6.28244	-1		3	-4.83805	0.137317		5	-1.00029	0.862683		41	-1.00029	2.00101e-16
OG0009863	1|1|1|1|0|1|1|1|1|1|1	ForeGroundMob	6.28244	-1		3	-4.83805	0.137317		5	-1.00029	0.862683		41	-1.00029	2.00101e-16
OG0010068	1|1|1|1|0|1|1|1|1|1|1	ForeGroundMob	6.28244	-1		3	-4.83805	0.137317		5	-1.00029	0.862683		41	-1.00029	2.00101e-16
OG0010122	1|1|1|1|0|1|1|1|1|1|1	ForeGroundMob	6.28244	-1		3	-4.83805	0.137317		5	-1.00029	0.862683		41	-1.00029	2.00101e-16
OG0010038	1|1|1|1|0|1|1|1|1|1|1	ForeGroundMob	6.28244	-1		3	-4.83805	0.137317		5	-1.00029	0.862683		41	-1.00029	2.00101e-16
OG0010082	1|1|1|1|0|1|1|1|1|1|1	ForeGroundMob	6.28244	-1		3	-4.83805	0.137317		5	-1.00029	0.862683		41	-1.00029	2.00101e-16
OG0010520	1|1|1|1|0|1|1|1|1|1|1	ForeGroundMob	6.28244	-1		3	-4.83805	0.137317		5	-1.00029	0.862683		41	-1.00029	2.00101e-16
OG0010577	1|1|1|1|0|1|1|1|1|1|1	ForeGroundMob	6.28244	-1		3	-4.83805	0.137317		5	-1.00029	0.862683		41	-1.00029	2.00101e-16
OG0010804	1|1|1|1|0|1|1|1|1|1|1	ForeGroundMob	6.28244	-1		3	-4.83805	0.137317		5	-1.00029	0.862683		41	-1.00029	2.00101e-16
OG0009890	1|1|1|1|0|1|1|1|1|1|1	ForeGroundMob	6.28244	-1		3	-4.83805	0.137317		5	-1.00029	0.862683		41	-1.00029	2.00101e-16
OG0009940	1|1|1|1|0|1|1|1|1|1|1	ForeGroundMob	6.28244	-1		3	-4.83805	0.137317		5	-1.00029	0.862683		41	-1.00029	2.00101e-16
OG0010674	1|1|1|1|0|1|1|1|1|1|1	ForeGroundMob	6.28244	-1		3	-4.83805	0.137317		5	-1.00029	0.862683		41	-1.00029	2.00101e-16
OG0010748	1|1|1|1|0|1|1|1|1|1|1	ForeGroundMob	6.28244	-1		3	-4.83805	0.137317		5	-1.00029	0.862683		41	-1.00029	2.00101e-16
OG0010360	1|1|1|1|0|1|1|1|1|1|1	ForeGroundMob	6.28244	-1		3	-4.83805	0.137317		5	-1.00029	0.862683		41	-1.00029	2.00101e-16
OG0010717	1|1|1|1|0|1|1|1|1|1|1	ForeGroundMob	6.28244	-1		3	-4.83805	0.137317		5	-1.00029	0.862683		41	-1.00029	2.00101e-16
OG0010568	1|1|1|1|0|1|1|1|1|1|1	ForeGroundMob	6.28244	-1		3	-4.83805	0.137317		5	-1.00029	0.862683		41	-1.00029	2.00101e-16
OG0010641	1|1|1|1|0|1|1|1|1|1|1	ForeGroundMob	6.28244	-1		3	-4.83805	0.137317		5	-1.00029	0.862683		41	-1.00029	2.00101e-16
OG0010704	1|1|1|1|0|1|1|1|1|1|1	ForeGroundMob	6.28244	-1		3	-4.83805	0.137317		5	-1.00029	0.862683		41	-1.00029	2.00101e-16
OG0010818	1|1|1|1|0|1|1|1|1|1|1	ForeGroundMob	6.28244	-1		3	-4.83805	0.137317		5	-1.00029	0.862683		41	-1.00029	2.00101e-16
OG0009876	1|1|1|1|0|1|1|1|1|1|1	ForeGroundMob	6.28244	-1		3	-4.83805	0.137317		5	-1.00029	0.862683		41	-1.00029	2.00101e-16
OG0010654	1|1|1|1|0|1|1|1|1|1|1	ForeGroundMob	6.28244	-1		3	-4.83805	0.137317		5	-1.00029	0.862683		41	-1.00029	2.00101e-16
OG0010400	1|1|1|1|0|1|1|1|1|1|1	ForeGroundMob	6.28244	-1		3	-4.83805	0.137317		5	-1.00029	0.862683		41	-1.00029	2.00101e-16
OG0010317	1|1|1|1|0|1|1|1|1|1|1	ForeGroundMob	6.28244	-1		3	-4.83805	0.137317		5	-1.00029	0.862683		41	-1.00029	2.00101e-16
OG0010442	1|1|1|1|0|1|1|1|1|1|1	ForeGroundMob	6.28244	-1		3	-4.83805	0.137317		5	-1.00029	0.862683		41	-1.00029	2.00101e-16
OG0010125	1|1|1|1|0|1|1|1|1|1|1	ForeGroundMob	6.28244	-1		3	-4.83805	0.137317		5	-1.00029	0.862683		41	-1.00029	2.00101e-16
OG0010277	1|1|1|1|0|1|1|1|1|1|1	ForeGroundMob	6.28244	-1		3	-4.83805	0.137317		5	-1.00029	0.862683		41	-1.00029	2.00101e-16
OG0010573	1|1|1|1|0|1|1|1|1|1|1	ForeGroundMob	6.28244	-1		3	-4.83805	0.137317		5	-1.00029	0.862683		41	-1.00029	2.00101e-16
OG0010455	1|1|1|1|0|1|1|1|1|1|1	ForeGroundMob	6.28244	-1		3	-4.83805	0.137317		5	-1.00029	0.862683		41	-1.00029	2.00101e-16
OG0010385	1|1|1|1|0|1|1|1|1|1|1	ForeGroundMob	6.28244	-1		3	-4.83805	0.137317		5	-1.00029	0.862683		41	-1.00029	2.00101e-16
OG0010607	1|1|1|1|0|1|1|1|1|1|1	ForeGroundMob	6.28244	-1		3	-4.83805	0.137317		5	-1.00029	0.862683		41	-1.00029	2.00101e-16
OG0010152	1|1|1|1|0|1|1|1|1|1|1	ForeGroundMob	6.28244	-1		3	-4.83805	0.137317		5	-1.00029	0.862683		41	-1.00029	2.00101e-16
OG0010709	1|1|1|1|0|1|1|1|1|1|1	ForeGroundMob	6.28244	-1		3	-4.83805	0.137317		5	-1.00029	0.862683		41	-1.00029	2.00101e-16
OG0009877	1|1|1|1|0|1|1|1|1|1|1	ForeGroundMob	6.28244	-1		3	-4.83805	0.137317		5	-1.00029	0.862683		41	-1.00029	2.00101e-16
OG0010186	1|1|1|1|0|1|1|1|1|1|1	ForeGroundMob	6.28244	-1		3	-4.83805	0.137317		5	-1.00029	0.862683		41	-1.00029	2.00101e-16
OG0010158	1|1|1|1|0|1|1|1|1|1|1	ForeGroundMob	6.28244	-1		3	-4.83805	0.137317		5	-1.00029	0.862683		41	-1.00029	2.00101e-16
OG0009883	1|1|1|1|0|1|1|1|1|1|1	ForeGroundMob	6.28244	-1		3	-4.83805	0.137317		5	-1.00029	0.862683		41	-1.00029	2.00101e-16
OG0009882	1|1|1|1|0|1|1|1|1|1|1	ForeGroundMob	6.28244	-1		3	-4.83805	0.137317		5	-1.00029	0.862683		41	-1.00029	2.00101e-16
OG0010625	1|1|1|1|0|1|1|1|1|1|1	ForeGroundMob	6.28244	-1		3	-4.83805	0.137317		5	-1.00029	0.862683		41	-1.00029	2.00101e-16
OG0009916	1|1|1|1|0|1|1|1|1|1|1	ForeGroundMob	6.28244	-1		3	-4.83805	0.137317		5	-1.00029	0.862683		41	-1.00029	2.00101e-16
OG0010404	1|1|1|1|0|1|1|1|1|1|1	ForeGroundMob	6.28244	-1		3	-4.83805	0.137317		5	-1.00029	0.862683		41	-1.00029	2.00101e-16
OG0010151	1|1|1|1|0|1|1|1|1|1|1	ForeGroundMob	6.28244	-1		3	-4.83805	0.137317		5	-1.00029	0.862683		41	-1.00029	2.00101e-16
OG0010791	1|1|1|1|0|1|1|1|1|1|1	ForeGroundMob	6.28244	-1		3	-4.83805	0.137317		5	-1.00029	0.862683		41	-1.00029	2.00101e-16
OG0010302	1|1|1|1|0|1|1|1|1|1|1	ForeGroundMob	6.28244	-1		3	-4.83805	0.137317		5	-1.00029	0.862683		41	-1.00029	2.00101e-16
OG0010572	1|1|1|1|0|1|1|1|1|1|1	ForeGroundMob	6.28244	-1		3	-4.83805	0.137317		5	-1.00029	0.862683		41	-1.00029	2.00101e-16
OG0010261	1|1|1|1|0|1|1|1|1|1|1	ForeGroundMob	6.28244	-1		3	-4.83805	0.137317		5	-1.00029	0.862683		41	-1.00029	2.00101e-16
OG0010602	1|1|1|1|0|1|1|1|1|1|1	ForeGroundMob	6.28244	-1		3	-4.83805	0.137317		5	-1.00029	0.862683		41	-1.00029	2.00101e-16
OG0010309	1|1|1|1|0|1|1|1|1|1|1	ForeGroundMob	6.28244	-1		3	-4.83805	0.137317		5	-1.00029	0.862683		41	-1.00029	2.00101e-16
OG0010647	1|1|1|1|0|1|1|1|1|1|1	ForeGroundMob	6.28244	-1		3	-4.83805	0.137317		5	-1.00029	0.862683		41	-1.00029	2.00101e-16
OG0010191	1|1|1|1|0|1|1|1|1|1|1	ForeGroundMob	6.28244	-1		3	-4.83805	0.137317		5	-1.00029	0.862683		41	-1.00029	2.00101e-16
OG0010667	1|1|1|1|0|1|1|1|1|1|1	ForeGroundMob	6.28244	-1		3	-4.83805	0.137317		5	-1.00029	0.862683		41	-1.00029	2.00101e-16
OG0010024	1|1|1|1|0|1|1|1|1|1|1	ForeGroundMob	6.28244	-1		3	-4.83805	0.137317		5	-1.00029	0.862683		41	-1.00029	2.00101e-16
OG0009949	1|1|1|1|0|1|1|1|1|1|1	ForeGroundMob	6.28244	-1		3	-4.83805	0.137317		5	-1.00029	0.862683		41	-1.00029	2.00101e-16
OG0000579	10|3|5|2|0|2|3|3|3|3|5	ForeGroundMob	6.18473	-3		3	-24.6038	0.139184		5	-20.7817	0.860816		41	-7.99912	7.10745e-11
OG0007232	2|1|1|1|0|1|1|1|2|1|1	ForeGroundMob	6.18089	-1		3	-12.3454	0.139259		5	-8.52396	0.860741		41	-3.21716	4.02702e-14
OG0007960	2|1|1|1|0|1|1|1|2|1|1	ForeGroundMob	6.18089	-1		3	-12.3454	0.139259		5	-8.52396	0.860741		41	-3.21716	4.02702e-14
OG0007594	2|1|1|1|0|1|1|1|2|1|1	ForeGroundMob	6.18089	-1		3	-12.3454	0.139259		5	-8.52396	0.860741		41	-3.21716	4.02702e-14
OG0008015	2|1|1|1|0|1|1|1|2|1|1	ForeGroundMob	6.18089	-1		3	-12.3454	0.139259		5	-8.52396	0.860741		41	-3.21716	4.02702e-14
OG0007005	2|1|1|1|0|1|1|1|2|1|1	ForeGroundMob	6.18089	-1		3	-12.3454	0.139259		5	-8.52396	0.860741		41	-3.21716	4.02702e-14
OG0007621	1|1|1|1|0|2|1|1|1|1|2	ForeGroundMob	6.12621	-1		3	-8.12241	0.140327		5	-4.30984	0.859673		41	-2.48669	1.23457e-15
OG0008069	1|1|1|1|0|2|1|1|1|1|2	ForeGroundMob	6.12621	-1		3	-8.12241	0.140327		5	-4.30984	0.859673		41	-2.48669	1.23457e-15
OG0007752	1|1|1|1|0|2|1|1|1|1|2	ForeGroundMob	6.12621	-1		3	-8.12241	0.140327		5	-4.30984	0.859673		41	-2.48669	1.23457e-15
OG0007473	1|1|1|1|0|2|1|1|1|1|2	ForeGroundMob	6.12621	-1		3	-8.12241	0.140327		5	-4.30984	0.859673		41	-2.48669	1.23457e-15
OG0003522	4|2|1|1|0|1|4|2|1|1|1	ForeGroundMob	5.99138	-2		3	-16.6163	0.143033		5	-12.826	0.856967		41	-5.89742	2.02951e-13
OG0005789	1|1|2|2|0|1|2|1|2|1|1	ForeGroundMob	5.90909	-1		3	-10.5044	0.144737		5	-6.72792	0.855263		41	-3.48698	5.07018e-15
OG0008664	1|1|1|1|0|1|2|1|1|1|1	ForeGroundMob	5.88473	-1		3	-7.66713	0.145249		5	-3.89477	0.854751		41	-2.48669	8.10517e-16
OG0009335	1|1|1|1|0|1|2|1|1|1|1	ForeGroundMob	5.88473	-1		3	-7.66713	0.145249		5	-3.89477	0.854751		41	-2.48669	8.10517e-16
OG0009598	1|1|1|1|0|1|2|1|1|1|1	ForeGroundMob	5.88473	-1		3	-7.66713	0.145249		5	-3.89477	0.854751		41	-2.48669	8.10517e-16
OG0008662	1|1|1|1|0|1|2|1|1|1|1	ForeGroundMob	5.88473	-1		3	-7.66713	0.145249		5	-3.89477	0.854751		41	-2.48669	8.10517e-16
OG0009262	1|1|1|1|0|1|2|1|1|1|1	ForeGroundMob	5.88473	-1		3	-7.66713	0.145249		5	-3.89477	0.854751		41	-2.48669	8.10517e-16
OG0008965	1|1|1|1|0|1|2|1|1|1|1	ForeGroundMob	5.88473	-1		3	-7.66713	0.145249		5	-3.89477	0.854751		41	-2.48669	8.10517e-16
OG0009058	1|1|1|1|0|1|2|1|1|1|1	ForeGroundMob	5.88473	-1		3	-7.66713	0.145249		5	-3.89477	0.854751		41	-2.48669	8.10517e-16
OG0008856	1|1|1|1|0|1|2|1|1|1|1	ForeGroundMob	5.88473	-1		3	-7.66713	0.145249		5	-3.89477	0.854751		41	-2.48669	8.10517e-16
OG0009021	1|1|1|1|0|1|2|1|1|1|1	ForeGroundMob	5.88473	-1		3	-7.66713	0.145249		5	-3.89477	0.854751		41	-2.48669	8.10517e-16
OG0009434	1|1|1|1|0|1|2|1|1|1|1	ForeGroundMob	5.88473	-1		3	-7.66713	0.145249		5	-3.89477	0.854751		41	-2.48669	8.10517e-16
OG0009617	1|1|1|1|0|1|2|1|1|1|1	ForeGroundMob	5.88473	-1		3	-7.66713	0.145249		5	-3.89477	0.854751		41	-2.48669	8.10517e-16
OG0008801	1|1|1|1|0|1|2|1|1|1|1	ForeGroundMob	5.88473	-1		3	-7.66713	0.145249		5	-3.89477	0.854751		41	-2.48669	8.10517e-16
OG0009424	1|1|1|1|0|1|2|1|1|1|1	ForeGroundMob	5.88473	-1		3	-7.66713	0.145249		5	-3.89477	0.854751		41	-2.48669	8.10517e-16
OG0009271	1|1|1|1|0|1|2|1|1|1|1	ForeGroundMob	5.88473	-1		3	-7.66713	0.145249		5	-3.89477	0.854751		41	-2.48669	8.10517e-16
OG0009073	1|1|1|1|0|1|1|1|1|2|1	ForeGroundMob	5.85666	-1		3	-8.11586	0.145844		5	-4.34828	0.854156		41	-2.48669	1.27472e-15
OG0007929	2|1|1|1|0|2|1|1|1|1|1	ForeGroundMob	5.84918	-1		3	-10.9277	0.146003		5	-7.16142	0.853997		41	-3.21716	1.02288e-14
OG0007103	2|1|1|1|0|1|1|1|1|1|2	ForeGroundMob	5.84918	-1		3	-10.9277	0.146003		5	-7.16142	0.853997		41	-3.21716	1.02288e-14
OG0007801	2|1|1|1|0|1|1|1|1|1|2	ForeGroundMob	5.84918	-1		3	-10.9277	0.146003		5	-7.16142	0.853997		41	-3.21716	1.02288e-14
OG0007496	2|1|1|1|0|1|1|1|1|1|2	ForeGroundMob	5.84918	-1		3	-10.9277	0.146003		5	-7.16142	0.853997		41	-3.21716	1.02288e-14
OG0000223	9|16|3|0|1|4|4|2|0|14|5	ForeGroundMob	5.82128	-2		3	-40.191	0.146598		5	-36.4295	0.853389		41	-11.5038	1.32323e-05
OG0008458	1|1|1|1|0|1|1|2|1|1|1	ForeGroundMob	5.81698	-1		3	-8.19607	0.146693		5	-4.43529	0.853307		41	-2.48669	1.38922e-15
OG0009513	1|1|1|1|0|1|1|2|1|1|1	ForeGroundMob	5.81698	-1		3	-8.19607	0.146693		5	-4.43529	0.853307		41	-2.48669	1.38922e-15
OG0008012	1|1|1|1|0|1|3|1|1|1|1	ForeGroundMob	5.68238	-1		3	-9.82923	0.149647		5	-6.09186	0.850353		41	-2.79326	5.34026e-15
OG0007159	1|1|1|1|0|1|3|1|1|1|1	ForeGroundMob	5.68238	-1		3	-9.82923	0.149647		5	-6.09186	0.850353		41	-2.79326	5.34026e-15
OG0007342	1|1|1|1|0|1|3|1|1|1|1	ForeGroundMob	5.68238	-1		3	-9.82923	0.149647		5	-6.09186	0.850353		41	-2.79326	5.34026e-15
OG0008601	1|2|1|1|0|1|1|1|1|1|1	ForeGroundMob	5.64758	-1		3	-7.56955	0.150431		5	-3.83832	0.849569		41	-2.48669	7.61385e-16
OG0008979	1|2|1|1|0|1|1|1|1|1|1	ForeGroundMob	5.64758	-1		3	-7.56955	0.150431		5	-3.83832	0.849569		41	-2.48669	7.61385e-16
OG0008978	1|2|1|1|0|1|1|1|1|1|1	ForeGroundMob	5.64758	-1		3	-7.56955	0.150431		5	-3.83832	0.849569		41	-2.48669	7.61385e-16
OG0009484	1|2|1|1|0|1|1|1|1|1|1	ForeGroundMob	5.64758	-1		3	-7.56955	0.150431		5	-3.83832	0.849569		41	-2.48669	7.61385e-16
OG0009720	1|2|1|1|0|1|1|1|1|1|1	ForeGroundMob	5.64758	-1		3	-7.56955	0.150431		5	-3.83832	0.849569		41	-2.48669	7.61385e-16
OG0008491	1|2|1|1|0|1|1|1|1|1|1	ForeGroundMob	5.64758	-1		3	-7.56955	0.150431		5	-3.83832	0.849569		41	-2.48669	7.61385e-16
OG0008793	1|2|1|1|0|1|1|1|1|1|1	ForeGroundMob	5.64758	-1		3	-7.56955	0.150431		5	-3.83832	0.849569		41	-2.48669	7.61385e-16
OG0004231	2|1|2|2|0|1|3|1|2|1|1	ForeGroundMob	5.58685	-1		3	-13.1342	0.151818		5	-9.41376	0.848182		41	-5.16498	1.37755e-14
OG0000594	5|0|3|3|0|5|3|4|6|6|4	ForeGroundMob	5.56833	-3		3	-24.1042	0.152246		5	-20.3871	0.847754		41	-8.55161	2.71482e-11
OG0001822	2|2|4|3|0|2|3|3|3|2|1	ForeGroundMob	5.5553	-3		3	-16.5758	0.152548		5	-12.8611	0.847452		41	-6.95067	7.25057e-14
OG0002683	2|2|2|1|0|2|3|2|1|3|3	ForeGroundMob	5.5077	-2		3	-15.3212	0.153664		5	-11.6151	0.846336		41	-5.16498	1.2422e-13
OG0007210	1|2|1|1|0|1|1|2|1|1|1	ForeGroundMob	5.5047	-1		3	-9.59067	0.153735		5	-5.88507	0.846265		41	-3.48698	2.15965e-15
OG0005170	2|1|1|1|0|2|2|1|1|1|3	ForeGroundMob	5.46553	-1		3	-12.8594	0.154666		5	-9.16093	0.845334		41	-5.18199	1.04823e-14
OG0008314	1|1|2|1|0|1|1|1|1|1|1	ForeGroundMob	5.42496	-1		3	-8.50192	0.155643		5	-4.8109	0.844357		41	-2.48669	2.00133e-15
OG0008527	1|1|2|1|0|1|1|1|1|1|1	ForeGroundMob	5.42496	-1		3	-8.50192	0.155643		5	-4.8109	0.844357		41	-2.48669	2.00133e-15
OG0009496	1|1|2|1|0|1|1|1|1|1|1	ForeGroundMob	5.42496	-1		3	-8.50192	0.155643		5	-4.8109	0.844357		41	-2.48669	2.00133e-15
OG0008282	1|1|2|1|0|1|1|1|1|1|1	ForeGroundMob	5.42496	-1		3	-8.50192	0.155643		5	-4.8109	0.844357		41	-2.48669	2.00133e-15
OG0009536	1|1|2|1|0|1|1|1|1|1|1	ForeGroundMob	5.42496	-1		3	-8.50192	0.155643		5	-4.8109	0.844357		41	-2.48669	2.00133e-15
OG0006484	1|1|1|1|0|1|3|1|1|2|1	ForeGroundMob	5.37794	-1		3	-11.2033	0.156791		5	-7.521	0.843209		41	-3.79272	8.13783e-15
OG0007620	1|1|1|2|0|1|1|1|2|1|1	ForeGroundMob	5.37232	-1		3	-8.69808	0.156929		5	-5.01682	0.843071		41	-2.48669	2.45518e-15
OG0008073	1|1|1|2|0|1|1|1|2|1|1	ForeGroundMob	5.37232	-1		3	-8.69808	0.156929		5	-5.01682	0.843071		41	-2.48669	2.45518e-15
OG0007449	1|1|1|2|0|1|1|1|2|1|1	ForeGroundMob	5.37232	-1		3	-8.69808	0.156929		5	-5.01682	0.843071		41	-2.48669	2.45518e-15
OG0008101	1|1|1|2|0|1|1|1|2|1|1	ForeGroundMob	5.37232	-1		3	-8.69808	0.156929		5	-5.01682	0.843071		41	-2.48669	2.45518e-15
OG0008057	1|1|1|2|0|1|1|1|2|1|1	ForeGroundMob	5.37232	-1		3	-8.69808	0.156929		5	-5.01682	0.843071		41	-2.48669	2.45518e-15
OG0006380	2|1|1|1|0|1|2|1|1|1|2	ForeGroundMob	5.36812	-1		3	-11.8172	0.157032		5	-8.13672	0.842968		41	-4.20687	9.95228e-15
OG0006885	1|1|1|1|0|1|3|2|1|1|1	ForeGroundMob	5.35179	-1		3	-11.2854	0.157436		5	-7.60799	0.842564		41	-3.79272	8.87061e-15
OG0006631	1|1|2|1|0|2|1|1|1|1|2	ForeGroundMob	5.27235	-1		3	-10.3718	0.15943		5	-6.70929	0.84057		41	-3.48698	4.89109e-15
OG0007345	1|1|2|1|0|1|2|1|1|1|1	ForeGroundMob	5.1361	-1		3	-9.95128	0.16297		5	-6.31499	0.83703		41	-3.48698	3.28344e-15
OG0005465	1|1|1|1|0|1|5|1|1|1|1	ForeGroundMob	5.10787	-1		3	-13.8149	0.163723		5	-10.1841	0.836277		41	-3.11928	2.26978e-13
OG0006723	1|1|1|2|0|1|2|1|2|1|1	ForeGroundMob	5.0738	-1		3	-10.1423	0.164642		5	-6.51825	0.835358		41	-3.48698	4.01547e-15
OG0006555	1|1|1|2|0|1|2|1|2|1|1	ForeGroundMob	5.0738	-1		3	-10.1423	0.164642		5	-6.51825	0.835358		41	-3.48698	4.01547e-15
OG0006870	1|1|1|2|0|1|2|1|2|1|1	ForeGroundMob	5.0738	-1		3	-10.1423	0.164642		5	-6.51825	0.835358		41	-3.48698	4.01547e-15
OG0007356	1|2|2|1|0|1|1|1|1|1|1	ForeGroundMob	5.0733	-1		3	-9.88467	0.164655		5	-6.26068	0.835345		41	-3.48698	3.10362e-15
OG0000637	2|1|2|2|0|4|1|5|4|15|2	ForeGroundMob	5.06223	-3		3	-32.7081	0.164956		5	-29.0863	0.835044		41	-8.45316	1.76994e-07
OG0000682	0|4|12|2|0|8|8|0|1|1|1	ForeGroundMob	4.98202	-3		3	-36.9591	0.167167		5	-33.3532	0.832829		41	-9.71612	3.55981e-06
OG0000460	0|1|9|8|0|1|2|8|9|5|0	ForeGroundMob	4.97319	-2		3	-32.6671	0.167415		5	-29.063	0.832585		41	-10.0538	3.47887e-08
OG0008352	1|1|1|1|0|1|1|1|2|1|1	ForeGroundMob	4.95058	-1		3	-10.0805	0.168051		5	-6.48097	0.831949		41	-2.48669	1.04758e-14
OG0009634	1|1|1|1|0|1|1|1|2|1|1	ForeGroundMob	4.95058	-1		3	-10.0805	0.168051		5	-6.48097	0.831949		41	-2.48669	1.04758e-14
OG0009711	1|1|1|1|0|1|1|1|2|1|1	ForeGroundMob	4.95058	-1		3	-10.0805	0.168051		5	-6.48097	0.831949		41	-2.48669	1.04758e-14
OG0008639	1|1|1|1|0|1|1|1|2|1|1	ForeGroundMob	4.95058	-1		3	-10.0805	0.168051		5	-6.48097	0.831949		41	-2.48669	1.04758e-14
OG0009443	1|1|1|1|0|1|1|1|2|1|1	ForeGroundMob	4.95058	-1		3	-10.0805	0.168051		5	-6.48097	0.831949		41	-2.48669	1.04758e-14
OG0008763	1|1|1|1|0|1|1|1|2|1|1	ForeGroundMob	4.95058	-1		3	-10.0805	0.168051		5	-6.48097	0.831949		41	-2.48669	1.04758e-14
OG0005364	2|1|1|1|0|1|3|1|1|1|2	ForeGroundMob	4.90768	-1		3	-13.0493	0.169271		5	-9.45854	0.830729		41	-4.47238	2.82046e-14
OG0004236	2|1|2|2|0|2|0|2|2|1|2	ForeGroundMob	4.8981	-2		3	-12.0539	0.169546		5	-8.46501	0.830454		41	-3.65352	2.36764e-14
OG0007326	1|1|2|1|0|1|1|2|1|1|1	ForeGroundMob	4.86963	-1		3	-10.4369	0.170368		5	-6.8539	0.829632		41	-3.48698	5.57853e-15
OG0007486	1|1|2|1|0|1|1|2|1|1|1	ForeGroundMob	4.86963	-1		3	-10.4369	0.170368		5	-6.8539	0.829632		41	-3.48698	5.57853e-15
OG0005721	2|2|1|1|0|1|2|1|1|1|2	ForeGroundMob	4.79763	-1		3	-12.3001	0.172484		5	-8.73201	0.827516		41	-4.16506	1.84746e-14
OG0006061	1|1|1|1|0|1|1|1|1|4|1	ForeGroundMob	4.79613	-1		3	-13.084	0.172529		5	-9.51618	0.827471		41	-2.98232	1.32059e-13
OG0003557	3|1|3|2|0|1|2|1|2|2|1	ForeGroundMob	4.75229	-3		3	-15.0245	0.173844		5	-11.4659	0.826156		41	-7.09176	1.52098e-14
OG0006850	1|2|1|1|0|1|3|1|1|1|1	ForeGroundMob	4.73737	-1		3	-10.5746	0.174296		5	-7.01915	0.825704		41	-3.77342	4.91846e-15
OG0006676	1|1|1|1|0|2|1|1|2|1|2	ForeGroundMob	4.73057	-1		3	-11.9334	0.174503		5	-8.37935	0.825497		41	-3.48698	2.5518e-14
OG0005617	2|1|1|1|0|1|2|1|1|2|2	ForeGroundMob	4.71457	-1		3	-12.7628	0.174991		5	-9.21217	0.825009		41	-5.18199	1.07682e-14
OG0005821	2|1|1|1|0|1|2|1|1|2|2	ForeGroundMob	4.71457	-1		3	-12.7628	0.174991		5	-9.21217	0.825009		41	-5.18199	1.07682e-14
OG0001802	4|2|2|2|1|2|4|2|2|2|2	ForeGroundMob	4.71268	-1		3	-14.1314	0.175049		5	-10.5811	0.824951		41	-4.78362	6.30441e-14
OG0004197	2|1|2|2|0|1|2|1|2|1|2	ForeGroundMob	4.70765	-2		3	-12.5541	0.175203		5	-9.00491	0.824797		41	-4.28164	2.15295e-14
OG0006812	1|1|2|1|0|1|2|1|1|2|1	ForeGroundMob	4.67654	-1		3	-11.2847	0.176164		5	-7.74213	0.823836		41	-4.48726	4.95233e-15
OG0006275	1|2|2|1|0|1|2|1|1|1|1	ForeGroundMob	4.6464	-1		3	-10.7777	0.177104		5	-7.2416	0.822896		41	-3.4864	8.1584e-15
OG0008536	1|1|1|1|0|1|1|1|1|1|2	ForeGroundMob	4.62746	-1		3	-8.6504	0.1777		5	-5.11839	0.8223		41	-2.48669	2.65071e-15
OG0009624	1|1|1|1|0|1|1|1|1|1|2	ForeGroundMob	4.62746	-1		3	-8.6504	0.1777		5	-5.11839	0.8223		41	-2.48669	2.65071e-15
OG0009364	1|1|1|1|0|1|1|1|1|1|2	ForeGroundMob	4.62746	-1		3	-8.6504	0.1777		5	-5.11839	0.8223		41	-2.48669	2.65071e-15
OG0009284	1|1|1|1|0|1|1|1|1|1|2	ForeGroundMob	4.62746	-1		3	-8.6504	0.1777		5	-5.11839	0.8223		41	-2.48669	2.65071e-15
OG0009371	1|1|1|1|0|1|1|1|1|1|2	ForeGroundMob	4.62746	-1		3	-8.6504	0.1777		5	-5.11839	0.8223		41	-2.48669	2.65071e-15
OG0009542	1|1|1|1|0|1|1|1|1|1|2	ForeGroundMob	4.62746	-1		3	-8.6504	0.1777		5	-5.11839	0.8223		41	-2.48669	2.65071e-15
OG0009142	1|1|1|1|0|1|1|1|1|1|2	ForeGroundMob	4.62746	-1		3	-8.6504	0.1777		5	-5.11839	0.8223		41	-2.48669	2.65071e-15
OG0008958	1|1|1|1|0|1|1|1|1|1|2	ForeGroundMob	4.62746	-1		3	-8.6504	0.1777		5	-5.11839	0.8223		41	-2.48669	2.65071e-15
OG0009241	1|1|1|1|0|1|1|1|1|1|2	ForeGroundMob	4.62746	-1		3	-8.6504	0.1777		5	-5.11839	0.8223		41	-2.48669	2.65071e-15
OG0009210	1|1|1|1|0|1|1|1|1|1|2	ForeGroundMob	4.62746	-1		3	-8.6504	0.1777		5	-5.11839	0.8223		41	-2.48669	2.65071e-15
OG0008654	1|1|1|1|0|1|1|1|1|1|2	ForeGroundMob	4.62746	-1		3	-8.6504	0.1777		5	-5.11839	0.8223		41	-2.48669	2.65071e-15
OG0009573	1|1|1|1|0|1|1|1|1|1|2	ForeGroundMob	4.62746	-1		3	-8.6504	0.1777		5	-5.11839	0.8223		41	-2.48669	2.65071e-15
OG0008357	1|1|1|1|0|1|1|1|1|1|2	ForeGroundMob	4.62746	-1		3	-8.6504	0.1777		5	-5.11839	0.8223		41	-2.48669	2.65071e-15
OG0009444	1|1|1|1|0|1|1|1|1|1|2	ForeGroundMob	4.62746	-1		3	-8.6504	0.1777		5	-5.11839	0.8223		41	-2.48669	2.65071e-15
OG0008910	1|1|1|1|0|1|1|1|1|1|2	ForeGroundMob	4.62746	-1		3	-8.6504	0.1777		5	-5.11839	0.8223		41	-2.48669	2.65071e-15
OG0009744	1|1|1|1|0|1|1|1|1|1|2	ForeGroundMob	4.62746	-1		3	-8.6504	0.1777		5	-5.11839	0.8223		41	-2.48669	2.65071e-15
OG0008583	1|1|1|1|0|2|1|1|1|1|1	ForeGroundMob	4.62746	-1		3	-8.6504	0.1777		5	-5.11839	0.8223		41	-2.48669	2.65071e-15
OG0008518	1|1|1|1|0|2|1|1|1|1|1	ForeGroundMob	4.62746	-1		3	-8.6504	0.1777		5	-5.11839	0.8223		41	-2.48669	2.65071e-15
OG0008376	1|1|1|1|0|2|1|1|1|1|1	ForeGroundMob	4.62746	-1		3	-8.6504	0.1777		5	-5.11839	0.8223		41	-2.48669	2.65071e-15
OG0007274	1|1|1|1|0|1|2|1|2|1|1	ForeGroundMob	4.60354	-1		3	-11.5119	0.178459		5	-7.98505	0.821541		41	-3.48698	1.71205e-14
OG0007739	1|1|1|1|0|1|2|1|2|1|1	ForeGroundMob	4.60354	-1		3	-11.5119	0.178459		5	-7.98505	0.821541		41	-3.48698	1.71205e-14
OG0007469	1|1|1|1|0|1|2|1|2|1|1	ForeGroundMob	4.60354	-1		3	-11.5119	0.178459		5	-7.98505	0.821541		41	-3.48698	1.71205e-14
OG0007288	1|1|1|1|0|1|2|1|2|1|1	ForeGroundMob	4.60354	-1		3	-11.5119	0.178459		5	-7.98505	0.821541		41	-3.48698	1.71205e-14
OG0008043	1|1|1|2|0|1|2|1|1|1|1	ForeGroundMob	4.60354	-1		3	-11.5119	0.178459		5	-7.98505	0.821541		41	-3.48698	1.71205e-14
OG0007604	1|1|1|2|0|1|2|1|1|1|1	ForeGroundMob	4.60354	-1		3	-11.5119	0.178459		5	-7.98505	0.821541		41	-3.48698	1.71205e-14
OG0007903	1|1|1|2|0|1|2|1|1|1|1	ForeGroundMob	4.60354	-1		3	-11.5119	0.178459		5	-7.98505	0.821541		41	-3.48698	1.71205e-14
OG0007454	1|1|1|2|0|1|2|1|1|1|1	ForeGroundMob	4.60354	-1		3	-11.5119	0.178459		5	-7.98505	0.821541		41	-3.48698	1.71205e-14
OG0007270	1|2|1|1|0|1|1|1|2|1|1	ForeGroundMob	4.54851	-1		3	-11.4455	0.180229		5	-7.93074	0.819771		41	-3.48698	1.61806e-14
OG0004792	2|1|2|2|0|1|1|1|2|2|1	ForeGroundMob	4.50831	-2		3	-10.8973	0.181544		5	-7.39141	0.818456		41	-3.8853	6.32531e-15
OG0002041	8|0|0|0|0|0|3|10|0|3|0	ForeGroundMob	4.50198	-3		3	-33.2346	0.181752		5	-29.7301	0.818246		41	-7.03948	1.35734e-06
OG0004003	2|2|1|1|0|2|2|1|1|3|2	ForeGroundMob	4.49044	-2		3	-13.8341	0.182135		5	-10.3321	0.817865		41	-4.8578	4.52438e-14
OG0008135	1|1|3|1|0|1|1|1|1|1|1	ForeGroundMob	4.47428	-1		3	-11.4204	0.182673		5	-7.92208	0.817327		41	-2.79326	3.20048e-14
OG0000177	15|5|11|1|1|2|8|7|5|8|2	ForeGroundMob	4.32006	-5		3	-35.5375	0.187968		5	-32.0743	0.812032		41	-15.1566	4.19009e-09
OG0005363	3|1|2|1|0|1|2|1|1|1|1	ForeGroundMob	4.28843	-1		3	-13.6006	0.189092		5	-10.1447	0.810908		41	-4.9829	3.28177e-14
OG0006740	2|1|2|1|0|2|1|1|1|1|1	ForeGroundMob	4.26189	-1		3	-12.4949	0.190046		5	-9.04516	0.809954		41	-4.20687	2.37194e-14
OG0005121	1|1|2|2|0|2|1|1|2|1|2	ForeGroundMob	4.25116	-1		3	-10.5659	0.190434		5	-7.11872	0.809566		41	-3.48698	7.09411e-15
OG0000709	8|0|6|3|0|4|0|6|4|2|3	ForeGroundMob	4.17415	-3		3	-27.694	0.193269		5	-24.2651	0.806731		41	-9.64181	4.19712e-10
OG0007695	1|1|1|1|0|1|1|1|1|2|2	ForeGroundMob	4.15673	-1		3	-10.4991	0.193921		5	-7.07441	0.806079		41	-3.48698	6.75742e-15
OG0008010	1|1|1|1|0|1|1|1|1|2|2	ForeGroundMob	4.15673	-1		3	-10.4991	0.193921		5	-7.07441	0.806079		41	-3.48698	6.75742e-15
OG0007655	1|1|1|1|0|1|1|2|1|1|2	ForeGroundMob	4.12631	-1		3	-10.5788	0.195072		5	-7.16142	0.804928		41	-3.48698	7.36115e-15
OG0007757	1|1|1|1|0|1|1|2|1|1|2	ForeGroundMob	4.12631	-1		3	-10.5788	0.195072		5	-7.16142	0.804928		41	-3.48698	7.36115e-15
OG0000043	0|21|11|5|3|10|16|23|6|10|4	ForeGroundMob	4.04411	-3		3	-49.4414	0.196719		5	-46.0441	0.795551		41	-14.678	0.00773026
OG0000088	7|2|8|4|2|13|5|24|3|4|12	ForeGroundMob	4.03738	-5		3	-42.8442	0.198514		5	-39.4487	0.801477		41	-14.8738	8.7502e-06
OG0007580	1|1|1|1|0|2|2|1|1|1|1	ForeGroundMob	4.0098	-1		3	-10.0112	0.199609		5	-6.62249	0.800391		41	-3.48698	4.27009e-15
OG0007820	1|2|1|1|0|1|1|1|1|1|2	ForeGroundMob	4.00725	-1		3	-9.95628	0.199711		5	-6.56818	0.800289		41	-3.48698	4.04386e-15
OG0008022	1|2|1|1|0|1|1|1|1|1|2	ForeGroundMob	4.00725	-1		3	-9.95628	0.199711		5	-6.56818	0.800289		41	-3.48698	4.04386e-15
OG0000158	7|6|6|5|4|7|6|6|7|7|7	ForeGroundMob	3.99484	-3		3	-20.2328	0.200206		5	-16.8478	0.799794		41	-8.04745	1.23122e-12
OG0005954	1|1|1|1|0|2|2|1|2|1|2	ForeGroundMob	3.9216	-1		3	-12.7028	0.203186		5	-9.33628	0.796814		41	-4.48726	2.35862e-14
OG0005485	1|1|1|1|0|3|2|1|1|1|2	ForeGroundMob	3.8295	-1		3	-11.3461	0.207061		5	-8.00341	0.792939		41	-4.48726	6.18987e-15
OG0005619	2|1|2|1|0|1|2|1|1|1|2	ForeGroundMob	3.79057	-1		3	-13.007	0.208743		5	-9.67446	0.791257		41	-5.18199	1.63972e-14
OG0006445	1|1|1|1|0|1|2|2|1|1|2	ForeGroundMob	3.77381	-1		3	-11.4648	0.209476		5	-8.13672	0.790524		41	-4.48726	7.05102e-15
OG0005971	1|1|2|1|0|3|1|1|1|1|2	ForeGroundMob	3.7701	-1		3	-12.2412	0.209639		5	-8.91413	0.790361		41	-4.48726	1.53387e-14
OG0005396	1|1|2|1|0|2|1|1|1|1|3	ForeGroundMob	3.7701	-1		3	-12.2412	0.209639		5	-8.91413	0.790361		41	-4.48726	1.53387e-14
OG0005945	1|1|2|2|0|2|1|1|2|1|1	ForeGroundMob	3.75888	-1		3	-11.2735	0.210134		5	-7.9494	0.789866		41	-3.48698	1.5884e-14
OG0006580	1|1|3|1|0|1|1|1|1|2|1	ForeGroundMob	3.74661	-1		3	-12.6639	0.210677		5	-9.34303	0.789323		41	-3.79272	4.71112e-14
OG0007277	1|1|2|1|0|1|1|1|1|1|2	ForeGroundMob	3.71278	-1		3	-10.8488	0.212189		5	-7.53703	0.787811		41	-3.48698	1.0489e-14
OG0007375	1|1|2|1|0|1|1|1|1|1|2	ForeGroundMob	3.71278	-1		3	-10.8488	0.212189		5	-7.53703	0.787811		41	-3.48698	1.0489e-14
OG0007670	1|1|2|1|0|2|1|1|1|1|1	ForeGroundMob	3.71278	-1		3	-10.8488	0.212189		5	-7.53703	0.787811		41	-3.48698	1.0489e-14
OG0007459	1|1|2|1|0|2|1|1|1|1|1	ForeGroundMob	3.71278	-1		3	-10.8488	0.212189		5	-7.53703	0.787811		41	-3.48698	1.0489e-14
OG0000992	3|2|3|4|1|3|2|3|4|3|4	ForeGroundMob	3.67994	-2		3	-14.9334	0.213678		5	-11.6305	0.786322		41	-5.11865	1.22756e-13
OG0003613	2|1|2|2|0|3|1|1|2|1|3	ForeGroundMob	3.62766	-1		3	-13.3892	0.216092		5	-10.1006	0.783908		41	-5.16498	2.53043e-14
OG0003580	2|1|2|2|0|3|1|1|2|1|3	ForeGroundMob	3.62766	-1		3	-13.3892	0.216092		5	-10.1006	0.783908		41	-5.16498	2.53043e-14
OG0000622	2|0|1|2|0|13|9|4|1|1|5	ForeGroundMob	3.58486	-1		3	-33.9347	0.218109		5	-30.6579	0.781891		41	-10.2055	1.38329e-07
OG0005475	1|3|1|1|0|1|3|1|1|1|1	ForeGroundMob	3.58468	-1		3	-11.6074	0.218118		5	-8.33072	0.781882		41	-2.79297	4.60848e-14
OG0003912	1|1|4|2|0|2|1|1|2|1|2	ForeGroundMob	3.56154	-1		3	-14.5135	0.219224		5	-11.2434	0.780776		41	-4.79383	1.14529e-13
OG0007307	1|1|1|1|0|1|2|1|1|1|2	ForeGroundMob	3.5541	-1		3	-9.89059	0.219582		5	-6.62249	0.780418		41	-3.48698	4.16353e-15
OG0008011	1|1|1|1|0|1|2|1|1|1|2	ForeGroundMob	3.5541	-1		3	-9.89059	0.219582		5	-6.62249	0.780418		41	-3.48698	4.16353e-15
OG0007285	1|1|1|1|0|1|2|1|1|1|2	ForeGroundMob	3.5541	-1		3	-9.89059	0.219582		5	-6.62249	0.780418		41	-3.48698	4.16353e-15
OG0007787	1|1|1|1|0|1|2|1|1|1|2	ForeGroundMob	3.5541	-1		3	-9.89059	0.219582		5	-6.62249	0.780418		41	-3.48698	4.16353e-15
OG0008078	1|1|1|1|0|1|2|1|1|1|2	ForeGroundMob	3.5541	-1		3	-9.89059	0.219582		5	-6.62249	0.780418		41	-3.48698	4.16353e-15
OG0001270	4|2|3|2|1|4|3|2|2|2|4	ForeGroundMob	3.48251	-1		3	-15.8971	0.22309		5	-12.6494	0.77691		41	-6.78419	6.35311e-14
OG0000746	3|1|6|3|0|5|4|1|4|2|6	ForeGroundMob	3.4068	-1		3	-22.5198	0.226922		5	-19.294	0.773078		41	-12.1547	2.26041e-13
OG0004813	1|1|2|1|0|2|2|1|1|1|3	ForeGroundMob	3.27845	-1		3	-12.7238	0.233729		5	-9.53639	0.766271		41	-5.48755	1.01899e-14
OG0000056	24|14|8|7|3|9|6|13|2|9|5	ForeGroundMob	3.26021	-7		3	-40.1024	0.23473		5	-36.9206	0.765269		41	-14.8763	6.65124e-07
OG0005551	1|1|1|2|0|1|2|1|2|1|2	ForeGroundMob	3.22924	-1		3	-11.8851	0.236449		5	-8.71285	0.763551		41	-4.48726	1.21168e-14
OG0005835	1|3|1|1|0|1|1|1|2|2|1	ForeGroundMob	3.2206	-1		3	-13.8047	0.236933		5	-10.6352	0.763067		41	-4.79383	6.09293e-14
OG0000027	14|6|23|5|0|37|8|4|7|10|25	ForeGroundMob	3.20703	-9		3	-65.0469	1.06233e-05		5	-51.8659	0.762295		41	-17.0312	0.237695
OG0003043	2|1|2|2|0|2|4|1|2|1|3	ForeGroundMob	3.17265	-1		3	-15.5616	0.239656		5	-12.4071	0.760344		41	-6.07944	9.87312e-14
OG0000010	17|13|19|13|8|15|19|19|19|23|21	ForeGroundMob	3.16587	-9		3	-31.4793	0.240046		5	-28.3268	0.759954		41	-13.1865	6.63088e-10
OG0007168	1|1|1|1|0|2|1|1|2|1|1	ForeGroundMob	3.10025	-1		3	-12.3386	0.243887		5	-9.20709	0.756113		41	-3.48698	5.34808e-14
OG0003701	2|1|2|2|0|2|2|1|2|1|3	ForeGroundMob	3.09199	-2		3	-13.6341	0.24438		5	-10.5053	0.75562		41	-4.54538	6.79303e-14
OG0008127	1|1|1|1|0|1|1|1|2|1|2	ForeGroundMob	3.07134	-1		3	-12.3292	0.24562		5	-9.20709	0.75438		41	-3.48698	5.33583e-14
OG0003221	2|1|2|2|0|2|3|1|2|1|3	ForeGroundMob	3.04278	-2		3	-14.3971	0.247354		5	-11.2843	0.752646		41	-5.66927	4.79255e-14
OG0000215	10|4|7|4|1|12|2|5|3|2|8	ForeGroundMob	3.03969	-3		3	-29.6964	0.247543		5	-26.5847	0.752457		41	-13.1389	1.20583e-10
OG0007916	1|1|1|1|0|1|1|1|1|1|3	ForeGroundMob	3.0139	-1		3	-11.6403	0.249134		5	-8.5371	0.750866		41	-2.79326	5.4385e-14
OG0007806	1|1|1|1|0|1|1|1|1|1|3	ForeGroundMob	3.0139	-1		3	-11.6403	0.249134		5	-8.5371	0.750866		41	-2.79326	5.4385e-14
OG0007465	1|1|1|1|0|1|1|1|1|1|3	ForeGroundMob	3.0139	-1		3	-11.6403	0.249134		5	-8.5371	0.750866		41	-2.79326	5.4385e-14
OG0002319	2|2|2|2|1|2|3|2|2|2|2	ForeGroundMob	2.99049	-1		3	-7.98993	0.250596		5	-4.89449	0.749404		41	-3.00029	1.15546e-15
OG0012175	2|0|1|1|0|0|0|1|1|1|0	ForeGroundMob	2.98893	-1		3	-9.27146	0.250694		5	-6.17655	0.749306		41	-2.79326	5.12156e-15
OG0000220	8|5|9|2|1|6|4|3|2|10|8	ForeGroundMob	2.9439	-4		3	-27.5839	0.253556		5	-24.5041	0.746444		41	-12.2784	3.53161e-11
OG0004790	1|1|1|1|0|1|3|1|1|3|2	ForeGroundMob	2.93859	-1		3	-13.9559	0.253898		5	-10.878	0.746102		41	-5.1004	5.58946e-14
OG0005132	2|1|1|2|0|1|2|1|2|1|2	ForeGroundMob	2.89151	-1		3	-12.934	0.25697		5	-9.87219	0.74303		41	-5.18311	1.87434e-14
OG0004264	2|1|1|1|0|2|2|1|1|1|4	ForeGroundMob	2.87723	-1		3	-14.5017	0.257916		5	-11.4449	0.742084		41	-5.44228	6.96231e-14
OG0004583	1|2|2|1|0|2|2|1|1|1|3	ForeGroundMob	2.84835	-1		3	-12.9136	0.259851		5	-9.86683	0.740149		41	-4.48669	3.72632e-14
OG0002051	3|2|2|2|1|2|2|2|2|3|3	ForeGroundMob	2.83076	-1		3	-12.689	0.261045		5	-9.64841	0.738955		41	-5.11865	1.58952e-14
OG0005493	2|1|2|1|0|1|2|1|1|2|1	ForeGroundMob	2.82298	-1		3	-12.0113	0.261576		5	-8.97352	0.738424		41	-5.83664	3.94487e-15
OG0000009	40|16|22|5|3|35|10|22|11|17|8	ForeGroundMob	2.75455	-17		3	-63.9185	0.000243701		5	-53.9089	0.733478		41	-18.9222	0.266278
OG0002992	2|1|2|1|0|5|2|1|1|1|4	ForeGroundMob	2.68333	-1		3	-16.0385	0.271493		5	-13.0514	0.728507		41	-6.64534	1.02321e-13
OG0004344	1|1|2|2|0|1|2|2|2|2|1	ForeGroundMob	2.6544	-2		3	-10.082	0.273643		5	-7.10576	0.726357		41	-3.87298	4.27099e-15
OG0004339	3|2|2|1|0|1|2|1|1|1|2	ForeGroundMob	2.63863	-1		3	-14.3721	0.274829		5	-11.4018	0.725171		41	-5.41115	6.7227e-14
OG0005343	1|2|1|1|0|2|3|1|1|1|1	ForeGroundMob	2.60806	-1		3	-11.8384	0.277158		5	-8.87982	0.722842		41	-4.48669	1.35629e-14
OG0001032	4|1|3|2|0|3|2|4|5|3|4	ForeGroundMob	2.59787	-3		3	-19.9651	0.277942		5	-17.0104	0.722058		41	-8.35156	9.64871e-13
OG0006858	1|1|2|1|0|1|2|1|2|1|1	ForeGroundMob	2.59245	-1		3	-12.8273	0.278362		5	-9.87473	0.721638		41	-5.18041	1.82994e-14
OG0003463	2|1|2|2|0|2|2|0|2|2|3	ForeGroundMob	2.56766	-2		3	-14.8837	0.280296		5	-11.9407	0.719704		41	-3.71851	6.21429e-13
OG0000115	12|0|13|2|2|20|5|2|3|15|4	ForeGroundMob	2.5487	-5		3	-49.0055	0.274854		5	-46.0699	0.70052		41	-13.4179	0.0246265
OG0000206	1|8|6|2|1|8|2|10|10|5|7	ForeGroundMob	2.54783	-4		3	-30.9099	0.281863		5	-27.9747	0.718137		41	-10.6294	5.68308e-09
OG0001520	3|2|2|2|1|2|5|3|3|2|2	ForeGroundMob	2.47211	-1		3	-16.837	0.28801		5	-13.9319	0.71199		41	-5.61428	6.76354e-13
OG0012628	1|0|1|1|0|0|0|1|1|1|0	ForeGroundMob	2.45492	-1		3	-7.01301	0.289442		5	-4.11491	0.710558		41	-1.00029	3.71247e-15
OG0012590	1|0|1|1|0|0|0|1|1|1|0	ForeGroundMob	2.45492	-1		3	-7.01301	0.289442		5	-4.11491	0.710558		41	-1.00029	3.71247e-15
OG0012530	1|0|1|1|0|0|0|1|1|1|0	ForeGroundMob	2.45492	-1		3	-7.01301	0.289442		5	-4.11491	0.710558		41	-1.00029	3.71247e-15
OG0012596	1|0|1|1|0|0|0|1|1|1|0	ForeGroundMob	2.45492	-1		3	-7.01301	0.289442		5	-4.11491	0.710558		41	-1.00029	3.71247e-15
OG0001233	4|0|2|3|0|0|2|3|5|10|0	ForeGroundMob	2.44226	-4		3	-28.7087	0.290507		5	-25.8158	0.709493		41	-10.2198	9.76332e-10
OG0000617	7|2|20|4|0|0|0|0|3|0|2	ForeGroundMob	2.38014	-3		3	-48.1089	0.122109		5	-44.4871	0.61817		41	-9.35425	0.259721
OG0001312	0|1|17|0|0|2|3|1|1|3|1	ForeGroundMob	2.36339	-2		3	-38.2056	0.297306		5	-35.3455	0.702651		41	-9.0378	4.3395e-05
OG0001855	2|2|3|3|1|2|2|2|3|2|3	ForeGroundMob	2.34363	-1		3	-11.8008	0.299076		5	-8.94914	0.700924		41	-4.00058	2.29195e-14
OG0000058	10|10|9|5|3|7|11|4|8|13|17	ForeGroundMob	2.33548	-6		3	-31.2511	0.299807		5	-28.4028	0.700193		41	-13.8363	3.44175e-10
OG0005392	2|1|2|1|0|1|2|1|2|1|1	ForeGroundMob	2.25933	-2		3	-13.399	0.306812		5	-10.5839	0.693188		41	-6.55014	9.08032e-15
OG0004877	1|2|1|1|0|1|2|2|1|2|2	ForeGroundMob	2.24246	-2		3	-12.0969	0.308408		5	-9.28938	0.691592		41	-5.1774	9.79619e-15
OG0000011	5|15|18|12|7|26|14|10|16|31|26	ForeGroundMob	2.23124	-4		3	-44.6268	0.30947		5	-41.8243	0.690502		41	-15.9204	2.84753e-05
OG0000217	12|2|6|6|1|6|4|2|5|3|11	ForeGroundMob	2.19378	-4		3	-29.899	0.313109		5	-27.1134	0.686891		41	-13.4875	1.318e-10
OG0001216	16|1|0|2|0|1|1|0|5|1|2	ForeGroundMob	2.14694	-2		3	-37.7347	0.31773		5	-34.9706	0.682148		41	-7.59967	0.000121995
OG0002239	2|2|3|2|1|2|2|2|2|2|3	ForeGroundMob	2.14652	-1		3	-11.3006	0.317811		5	-8.53676	0.682189		41	-4.00058	1.47687e-14
OG0003548	1|1|1|2|0|3|2|1|3|1|3	ForeGroundMob	2.13042	-1		3	-15.1955	0.319446		5	-12.4391	0.680554		41	-5.89666	1.09554e-13
OG0003346	2|1|2|3|0|2|3|1|2|1|2	ForeGroundMob	2.10863	-1		3	-15.4436	0.321686		5	-12.6976	0.678314		41	-5.85663	1.47171e-13
OG0006529	1|1|1|2|0|2|2|1|1|1|1	ForeGroundMob	2.07176	-1		3	-12.9107	0.325547		5	-10.1823	0.674453		41	-4.48726	4.65258e-14
OG0006839	1|1|1|1|0|1|2|1|2|1|2	ForeGroundMob	2.07169	-1		3	-12.9107	0.325553		5	-10.1823	0.674447		41	-4.48726	4.65254e-14
OG0005190	1|0|2|2|0|1|4|1|2|1|1	ForeGroundMob	2.05527	-1		3	-14.1982	0.327304		5	-11.4778	0.672696		41	-3.98261	2.80757e-13
OG0005483	1|1|1|1|0|3|3|1|1|1|1	ForeGroundMob	2.04654	-1		3	-13.5502	0.328241		5	-10.8341	0.671759		41	-4.0967	1.31409e-13
OG0001413	2|2|3|1|0|2|5|0|1|2|10	ForeGroundMob	2.01687	-2		3	-25.9105	0.33147		5	-23.2089	0.66853		41	-8.82565	2.7359e-10
OG0006116	1|1|1|1|0|2|2|1|1|1|2	ForeGroundMob	2.00863	-1		3	-8.49186	0.332377		5	-5.7944	0.667623		41	-3.48698	1.55609e-15
OG0006265	1|1|1|1|0|2|2|1|1|1|2	ForeGroundMob	2.00863	-1		3	-8.49186	0.332377		5	-5.7944	0.667623		41	-3.48698	1.55609e-15
OG0006136	1|1|1|1|0|2|2|1|1|1|2	ForeGroundMob	2.00863	-1		3	-8.49186	0.332377		5	-5.7944	0.667623		41	-3.48698	1.55609e-15
OG0000241	1|10|18|4|1|9|7|1|3|0|2	ForeGroundMob	1.97211	-4		3	-43.2435	0.336351		5	-40.5644	0.663322		41	-12.18	0.00032684
OG0001917	2|2|3|2|1|2|3|2|2|2|3	ForeGroundMob	1.96098	-1		3	-12.1855	0.337726		5	-9.51208	0.662274		41	-5.00087	1.3984e-14
OG0003561	1|1|1|1|0|3|5|1|1|2|2	ForeGroundMob	1.9431	-1		3	-15.41	0.339777		5	-12.7457	0.660223		41	-6.11823	1.15704e-13
OG0001820	2|2|2|2|1|2|5|2|2|2|3	ForeGroundMob	1.9169	-1		3	-13.6704	0.34283		5	-11.0197	0.65717		41	-4.49621	1.03802e-13
OG0000065	10|4|10|8|3|10|9|5|14|8|14	ForeGroundMob	1.90466	-6		3	-29.6458	0.344274		5	-27.0015	0.655726		41	-12.9893	1.8515e-10
OG0001179	0|2|5|5|0|0|1|13|4|0|0	ForeGroundMob	1.85342	-2		3	-34.959	0.350453		5	-32.342	0.649536		41	-7.30882	1.12142e-05
OG0000370	6|2|6|5|2|4|4|4|5|4|5	ForeGroundMob	1.8523	-3		3	-19.2527	0.350594		5	-16.6362	0.649406		41	-8.22827	6.75222e-13
OG0004610	1|1|2|2|0|2|2|1|2|1|2	ForeGroundMob	1.841	-1		3	-10.6087	0.351988		5	-7.99834	0.648012		41	-4.18012	6.84245e-15
OG0005895	1|1|2|1|0|1|3|1|2|1|1	ForeGroundMob	1.83789	-1		3	-13.8047	0.352375		5	-11.1961	0.647625		41	-4.79383	9.06155e-14
OG0000006	31|7|24|11|11|25|11|37|18|28|14	ForeGroundMob	1.82477	-9		3	-50.5308	0.353825		5	-47.9294	0.645649		41	-19.0435	0.00052526
OG0001545	2|1|6|1|0|3|4|1|2|1|6	ForeGroundMob	1.82185	-2		3	-22.1408	0.354377		5	-19.5409	0.645623		41	-9.325	4.09345e-12
OG0001935	4|2|2|2|0|3|2|1|3|2|3	ForeGroundMob	1.80591	-2		3	-17.2456	0.356391		5	-14.6545	0.643609		41	-5.40339	1.55499e-12
OG0000127	7|5|9|7|2|5|12|5|9|7|7	ForeGroundMob	1.80255	-2		3	-25.669	0.356817		5	-23.0798	0.643183		41	-12.1786	8.09223e-12
OG0006487	1|1|2|1|0|1|1|1|1|1|3	ForeGroundMob	1.68888	-1		3	-12.9449	0.371902		5	-10.4208	0.628098		41	-3.79272	1.1015e-13
OG0001769	3|1|3|2|0|3|3|1|2|1|6	ForeGroundMob	1.67799	-1		3	-19.0615	0.373414		5	-16.5439	0.626586		41	-7.66507	1.04334e-12
OG0003793	2|1|2|2|0|2|2|1|2|0|3	ForeGroundMob	1.65429	-2		3	-14.6317	0.376749		5	-12.1283	0.623251		41	-4.31925	3.56035e-13
OG0000175	2|4|9|1|1|13|2|8|1|5|20	ForeGroundMob	1.63432	-1		3	-39.7337	0.379604		5	-37.2424	0.620394		41	-13.7052	2.39978e-06
OG0001625	5|1|3|2|0|2|1|1|3|3|5	ForeGroundMob	1.62072	-2		3	-19.9706	0.381575		5	-17.4878	0.618425		41	-9.40275	4.65555e-13
OG0001582	0|1|4|3|0|0|3|4|6|5|1	ForeGroundMob	1.61732	-2		3	-23.9301	0.38207		5	-21.4493	0.61793		41	-10.8563	5.71272e-12
OG0005140	2|1|1|1|0|2|1|1|2|1|3	ForeGroundMob	1.61599	-1		3	-14.211	0.382264		5	-11.731	0.617736		41	-5.18199	1.00094e-13
OG0001640	5|1|3|1|0|2|4|1|3|3|3	ForeGroundMob	1.61298	-2		3	-19.462	0.382705		5	-16.9839	0.617295		41	-7.88046	1.28662e-12
OG0001982	2|2|3|2|1|2|3|2|3|2|2	ForeGroundMob	1.61136	-1		3	-13.3516	0.382942		5	-10.8745	0.617058		41	-5.8118	2.26171e-14
OG0001896	0|11|2|1|0|3|0|7|0|1|0	ForeGroundMob	1.59684	-1		3	-32.5169	0.385083		5	-30.0489	0.614917		41	-8.8326	2.33515e-07
OG0011277	1|1|1|0|0|1|1|1|1|1|1	ForeGroundMob	1.58408	-1		3	-8.93264	0.386985		5	-6.47264	0.613015		41	-2.14421	1.07816e-14
OG0011484	1|1|1|0|0|1|1|1|1|1|1	ForeGroundMob	1.58408	-1		3	-8.93264	0.386985		5	-6.47264	0.613015		41	-2.14421	1.07816e-14
OG0011194	1|1|1|0|0|1|1|1|1|1|1	ForeGroundMob	1.58408	-1		3	-8.93264	0.386985		5	-6.47264	0.613015		41	-2.14421	1.07816e-14
OG0011195	1|1|1|0|0|1|1|1|1|1|1	ForeGroundMob	1.58408	-1		3	-8.93264	0.386985		5	-6.47264	0.613015		41	-2.14421	1.07816e-14
OG0011212	1|1|1|0|0|1|1|1|1|1|1	ForeGroundMob	1.58408	-1		3	-8.93264	0.386985		5	-6.47264	0.613015		41	-2.14421	1.07816e-14
OG0011276	1|1|1|0|0|1|1|1|1|1|1	ForeGroundMob	1.58408	-1		3	-8.93264	0.386985		5	-6.47264	0.613015		41	-2.14421	1.07816e-14
OG0011287	1|1|1|0|0|1|1|1|1|1|1	ForeGroundMob	1.58408	-1		3	-8.93264	0.386985		5	-6.47264	0.613015		41	-2.14421	1.07816e-14
OG0011149	1|1|1|0|0|1|1|1|1|1|1	ForeGroundMob	1.58408	-1		3	-8.93264	0.386985		5	-6.47264	0.613015		41	-2.14421	1.07816e-14
OG0011236	1|1|1|0|0|1|1|1|1|1|1	ForeGroundMob	1.58408	-1		3	-8.93264	0.386985		5	-6.47264	0.613015		41	-2.14421	1.07816e-14
OG0011370	1|1|1|0|0|1|1|1|1|1|1	ForeGroundMob	1.58408	-1		3	-8.93264	0.386985		5	-6.47264	0.613015		41	-2.14421	1.07816e-14
OG0011410	1|1|1|0|0|1|1|1|1|1|1	ForeGroundMob	1.58408	-1		3	-8.93264	0.386985		5	-6.47264	0.613015		41	-2.14421	1.07816e-14
OG0011326	1|1|1|0|0|1|1|1|1|1|1	ForeGroundMob	1.58408	-1		3	-8.93264	0.386985		5	-6.47264	0.613015		41	-2.14421	1.07816e-14
OG0011036	1|1|1|0|0|1|1|1|1|1|1	ForeGroundMob	1.58408	-1		3	-8.93264	0.386985		5	-6.47264	0.613015		41	-2.14421	1.07816e-14
OG0011213	1|1|1|0|0|1|1|1|1|1|1	ForeGroundMob	1.58408	-1		3	-8.93264	0.386985		5	-6.47264	0.613015		41	-2.14421	1.07816e-14
OG0011231	1|1|1|0|0|1|1|1|1|1|1	ForeGroundMob	1.58408	-1		3	-8.93264	0.386985		5	-6.47264	0.613015		41	-2.14421	1.07816e-14
OG0011422	1|1|1|0|0|1|1|1|1|1|1	ForeGroundMob	1.58408	-1		3	-8.93264	0.386985		5	-6.47264	0.613015		41	-2.14421	1.07816e-14
OG0011029	1|1|1|0|0|1|1|1|1|1|1	ForeGroundMob	1.58408	-1		3	-8.93264	0.386985		5	-6.47264	0.613015		41	-2.14421	1.07816e-14
OG0011367	1|1|1|0|0|1|1|1|1|1|1	ForeGroundMob	1.58408	-1		3	-8.93264	0.386985		5	-6.47264	0.613015		41	-2.14421	1.07816e-14
OG0010986	1|1|1|0|0|1|1|1|1|1|1	ForeGroundMob	1.58408	-1		3	-8.93264	0.386985		5	-6.47264	0.613015		41	-2.14421	1.07816e-14
OG0011204	1|1|1|0|0|1|1|1|1|1|1	ForeGroundMob	1.58408	-1		3	-8.93264	0.386985		5	-6.47264	0.613015		41	-2.14421	1.07816e-14
OG0011103	1|1|1|0|0|1|1|1|1|1|1	ForeGroundMob	1.58408	-1		3	-8.93264	0.386985		5	-6.47264	0.613015		41	-2.14421	1.07816e-14
OG0011098	1|1|1|0|0|1|1|1|1|1|1	ForeGroundMob	1.58408	-1		3	-8.93264	0.386985		5	-6.47264	0.613015		41	-2.14421	1.07816e-14
OG0011034	1|1|1|0|0|1|1|1|1|1|1	ForeGroundMob	1.58408	-1		3	-8.93264	0.386985		5	-6.47264	0.613015		41	-2.14421	1.07816e-14
OG0011414	1|1|1|1|0|1|1|1|0|1|1	ForeGroundMob	1.58408	-1		3	-8.93264	0.386985		5	-6.47264	0.613015		41	-2.14421	1.07816e-14
OG0011140	1|1|1|1|0|1|1|1|0|1|1	ForeGroundMob	1.58408	-1		3	-8.93264	0.386985		5	-6.47264	0.613015		41	-2.14421	1.07816e-14
OG0011334	1|1|1|1|0|1|1|1|0|1|1	ForeGroundMob	1.58408	-1		3	-8.93264	0.386985		5	-6.47264	0.613015		41	-2.14421	1.07816e-14
OG0011071	1|1|1|1|0|1|1|1|0|1|1	ForeGroundMob	1.58408	-1		3	-8.93264	0.386985		5	-6.47264	0.613015		41	-2.14421	1.07816e-14
OG0002542	2|2|3|1|0|3|1|2|2|3|2	ForeGroundMob	1.56861	-3		3	-16.261	0.389315		5	-13.8108	0.610685		41	-5.85663	4.03322e-13
OG0011105	1|1|1|1|0|1|1|1|1|1|0	ForeGroundMob	1.55806	-1		3	-7.5366	0.390921		5	-5.09316	0.609079		41	-2.14421	2.69641e-15
OG0011235	1|1|1|1|0|0|1|1|1|1|1	ForeGroundMob	1.55806	-1		3	-7.5366	0.390921		5	-5.09316	0.609079		41	-2.14421	2.69641e-15
OG0011161	1|1|1|1|0|0|1|1|1|1|1	ForeGroundMob	1.55806	-1		3	-7.5366	0.390921		5	-5.09316	0.609079		41	-2.14421	2.69641e-15
OG0009855	2|1|1|1|0|0|1|1|1|1|1	ForeGroundMob	1.54995	-1		3	-10.8786	0.392164		5	-8.44034	0.607836		41	-3.59562	1.79152e-14
OG0011314	1|1|0|1|0|1|1|1|1|1|1	ForeGroundMob	1.54462	-1		3	-7.21211	0.392986		5	-4.77733	0.607014		41	-2.14421	1.95952e-15
OG0011129	1|1|0|1|0|1|1|1|1|1|1	ForeGroundMob	1.54462	-1		3	-7.21211	0.392986		5	-4.77733	0.607014		41	-2.14421	1.95952e-15
OG0011206	1|1|0|1|0|1|1|1|1|1|1	ForeGroundMob	1.54462	-1		3	-7.21211	0.392986		5	-4.77733	0.607014		41	-2.14421	1.95952e-15
OG0011153	1|1|0|1|0|1|1|1|1|1|1	ForeGroundMob	1.54462	-1		3	-7.21211	0.392986		5	-4.77733	0.607014		41	-2.14421	1.95952e-15
OG0011483	1|1|0|1|0|1|1|1|1|1|1	ForeGroundMob	1.54462	-1		3	-7.21211	0.392986		5	-4.77733	0.607014		41	-2.14421	1.95952e-15
OG0001696	2|2|2|3|0|1|5|3|3|1|4	ForeGroundMob	1.53374	-1		3	-18.81	0.394674		5	-16.3823	0.605326		41	-7.83201	7.25648e-13
OG0008440	2|1|1|1|0|1|1|0|1|2|1	ForeGroundMob	1.52836	-1		3	-11.9319	0.395514		5	-9.50769	0.604486		41	-3.79272	4.25371e-14
OG0010973	1|1|1|1|0|1|1|0|1|1|1	ForeGroundMob	1.522	-1		3	-6.80718	0.396511		5	-4.38716	0.603489		41	-2.14421	1.31877e-15
OG0011230	1|1|1|1|0|1|1|0|1|1|1	ForeGroundMob	1.522	-1		3	-6.80718	0.396511		5	-4.38716	0.603489		41	-2.14421	1.31877e-15
OG0011342	1|1|1|1|0|1|1|0|1|1|1	ForeGroundMob	1.522	-1		3	-6.80718	0.396511		5	-4.38716	0.603489		41	-2.14421	1.31877e-15
OG0011197	1|1|1|1|0|1|1|0|1|1|1	ForeGroundMob	1.522	-1		3	-6.80718	0.396511		5	-4.38716	0.603489		41	-2.14421	1.31877e-15
OG0011218	1|1|1|1|0|1|1|0|1|1|1	ForeGroundMob	1.522	-1		3	-6.80718	0.396511		5	-4.38716	0.603489		41	-2.14421	1.31877e-15
OG0011481	1|1|1|1|0|1|1|0|1|1|1	ForeGroundMob	1.522	-1		3	-6.80718	0.396511		5	-4.38716	0.603489		41	-2.14421	1.31877e-15
OG0011128	1|1|1|1|0|1|1|0|1|1|1	ForeGroundMob	1.522	-1		3	-6.80718	0.396511		5	-4.38716	0.603489		41	-2.14421	1.31877e-15
OG0011308	1|1|1|1|0|1|1|0|1|1|1	ForeGroundMob	1.522	-1		3	-6.80718	0.396511		5	-4.38716	0.603489		41	-2.14421	1.31877e-15
OG0011183	1|1|1|1|0|1|1|0|1|1|1	ForeGroundMob	1.522	-1		3	-6.80718	0.396511		5	-4.38716	0.603489		41	-2.14421	1.31877e-15
OG0011087	1|1|1|1|0|1|1|0|1|1|1	ForeGroundMob	1.522	-1		3	-6.80718	0.396511		5	-4.38716	0.603489		41	-2.14421	1.31877e-15
OG0011203	1|1|1|1|0|1|1|0|1|1|1	ForeGroundMob	1.522	-1		3	-6.80718	0.396511		5	-4.38716	0.603489		41	-2.14421	1.31877e-15
OG0011464	1|1|1|1|0|1|1|0|1|1|1	ForeGroundMob	1.522	-1		3	-6.80718	0.396511		5	-4.38716	0.603489		41	-2.14421	1.31877e-15
OG0011163	1|1|1|1|0|1|1|0|1|1|1	ForeGroundMob	1.522	-1		3	-6.80718	0.396511		5	-4.38716	0.603489		41	-2.14421	1.31877e-15
OG0011237	1|1|1|1|0|1|1|0|1|1|1	ForeGroundMob	1.522	-1		3	-6.80718	0.396511		5	-4.38716	0.603489		41	-2.14421	1.31877e-15
OG0011347	1|1|1|1|0|1|1|0|1|1|1	ForeGroundMob	1.522	-1		3	-6.80718	0.396511		5	-4.38716	0.603489		41	-2.14421	1.31877e-15
OG0011025	1|1|1|1|0|1|1|0|1|1|1	ForeGroundMob	1.522	-1		3	-6.80718	0.396511		5	-4.38716	0.603489		41	-2.14421	1.31877e-15
OG0011147	1|1|1|1|0|1|1|0|1|1|1	ForeGroundMob	1.522	-1		3	-6.80718	0.396511		5	-4.38716	0.603489		41	-2.14421	1.31877e-15
OG0011004	1|1|1|1|0|1|1|0|1|1|1	ForeGroundMob	1.522	-1		3	-6.80718	0.396511		5	-4.38716	0.603489		41	-2.14421	1.31877e-15
OG0011381	1|1|1|1|0|1|1|0|1|1|1	ForeGroundMob	1.522	-1		3	-6.80718	0.396511		5	-4.38716	0.603489		41	-2.14421	1.31877e-15
OG0011234	1|1|1|1|0|1|1|0|1|1|1	ForeGroundMob	1.522	-1		3	-6.80718	0.396511		5	-4.38716	0.603489		41	-2.14421	1.31877e-15
OG0011325	1|1|1|1|0|1|1|0|1|1|1	ForeGroundMob	1.522	-1		3	-6.80718	0.396511		5	-4.38716	0.603489		41	-2.14421	1.31877e-15
OG0011134	1|1|1|1|0|1|1|0|1|1|1	ForeGroundMob	1.522	-1		3	-6.80718	0.396511		5	-4.38716	0.603489		41	-2.14421	1.31877e-15
OG0003865	2|0|2|1|0|2|1|1|1|4|3	ForeGroundMob	1.51776	-1		3	-16.2218	0.397178		5	-13.8046	0.602822		41	-7.34856	8.90047e-14
OG0011054	1|1|1|1|0|1|1|1|1|0|1	ForeGroundMob	1.51552	-1		3	-6.71162	0.397532		5	-4.29586	0.602468		41	-2.14421	1.20167e-15
OG0011270	1|1|1|1|0|1|1|1|1|0|1	ForeGroundMob	1.51552	-1		3	-6.71162	0.397532		5	-4.29586	0.602468		41	-2.14421	1.20167e-15
OG0011033	1|1|1|1|0|1|1|1|1|0|1	ForeGroundMob	1.51552	-1		3	-6.71162	0.397532		5	-4.29586	0.602468		41	-2.14421	1.20167e-15
OG0010981	1|1|1|1|0|1|1|1|1|0|1	ForeGroundMob	1.51552	-1		3	-6.71162	0.397532		5	-4.29586	0.602468		41	-2.14421	1.20167e-15
OG0011432	1|1|1|1|0|1|1|1|1|0|1	ForeGroundMob	1.51552	-1		3	-6.71162	0.397532		5	-4.29586	0.602468		41	-2.14421	1.20167e-15
OG0011251	1|1|1|1|0|1|1|1|1|0|1	ForeGroundMob	1.51552	-1		3	-6.71162	0.397532		5	-4.29586	0.602468		41	-2.14421	1.20167e-15
OG0011286	1|1|1|1|0|1|1|1|1|0|1	ForeGroundMob	1.51552	-1		3	-6.71162	0.397532		5	-4.29586	0.602468		41	-2.14421	1.20167e-15
OG0011299	1|1|1|1|0|1|1|1|1|0|1	ForeGroundMob	1.51552	-1		3	-6.71162	0.397532		5	-4.29586	0.602468		41	-2.14421	1.20167e-15
OG0011271	1|1|1|1|0|1|1|1|1|0|1	ForeGroundMob	1.51552	-1		3	-6.71162	0.397532		5	-4.29586	0.602468		41	-2.14421	1.20167e-15
OG0011802	1|1|1|0|0|1|1|1|0|1|1	ForeGroundMob	1.5141	-1		3	-7.38023	0.397757		5	-4.96541	0.602243		41	-2.14421	2.34641e-15
OG0003788	1|1|2|1|0|1|2|3|1|4|1	ForeGroundMob	1.50593	-1		3	-15.4468	0.399054		5	-13.0374	0.600946		41	-6.28975	1.18765e-13
OG0010999	1|1|1|1|0|1|0|1|1|1|1	ForeGroundMob	1.48065	-1		3	-6.20539	0.40312		5	-3.81291	0.59688		41	-2.14421	7.34503e-16
OG0011306	1|1|1|1|0|1|0|1|1|1|1	ForeGroundMob	1.48065	-1		3	-6.20539	0.40312		5	-3.81291	0.59688		41	-2.14421	7.34503e-16
OG0011356	1|1|1|1|0|1|0|1|1|1|1	ForeGroundMob	1.48065	-1		3	-6.20539	0.40312		5	-3.81291	0.59688		41	-2.14421	7.34503e-16
OG0011456	1|1|1|1|0|1|0|1|1|1|1	ForeGroundMob	1.48065	-1		3	-6.20539	0.40312		5	-3.81291	0.59688		41	-2.14421	7.34503e-16
OG0011189	1|1|1|1|0|1|0|1|1|1|1	ForeGroundMob	1.48065	-1		3	-6.20539	0.40312		5	-3.81291	0.59688		41	-2.14421	7.34503e-16
OG0011339	1|1|1|1|0|1|0|1|1|1|1	ForeGroundMob	1.48065	-1		3	-6.20539	0.40312		5	-3.81291	0.59688		41	-2.14421	7.34503e-16
OG0011255	1|1|1|1|0|1|0|1|1|1|1	ForeGroundMob	1.48065	-1		3	-6.20539	0.40312		5	-3.81291	0.59688		41	-2.14421	7.34503e-16
OG0011278	1|1|1|1|0|1|0|1|1|1|1	ForeGroundMob	1.48065	-1		3	-6.20539	0.40312		5	-3.81291	0.59688		41	-2.14421	7.34503e-16
OG0010979	1|1|1|1|0|1|0|1|1|1|1	ForeGroundMob	1.48065	-1		3	-6.20539	0.40312		5	-3.81291	0.59688		41	-2.14421	7.34503e-16
OG0011418	1|1|1|1|0|1|0|1|1|1|1	ForeGroundMob	1.48065	-1		3	-6.20539	0.40312		5	-3.81291	0.59688		41	-2.14421	7.34503e-16
OG0011305	1|1|1|1|0|1|0|1|1|1|1	ForeGroundMob	1.48065	-1		3	-6.20539	0.40312		5	-3.81291	0.59688		41	-2.14421	7.34503e-16
OG0011092	1|1|1|1|0|1|0|1|1|1|1	ForeGroundMob	1.48065	-1		3	-6.20539	0.40312		5	-3.81291	0.59688		41	-2.14421	7.34503e-16
OG0011429	1|1|1|1|0|1|0|1|1|1|1	ForeGroundMob	1.48065	-1		3	-6.20539	0.40312		5	-3.81291	0.59688		41	-2.14421	7.34503e-16
OG0011035	1|1|1|1|0|1|0|1|1|1|1	ForeGroundMob	1.48065	-1		3	-6.20539	0.40312		5	-3.81291	0.59688		41	-2.14421	7.34503e-16
OG0011366	1|1|1|1|0|1|0|1|1|1|1	ForeGroundMob	1.48065	-1		3	-6.20539	0.40312		5	-3.81291	0.59688		41	-2.14421	7.34503e-16
OG0011363	1|0|1|1|0|1|1|1|1|1|1	ForeGroundMob	1.47904	-1		3	-6.14371	0.403382		5	-3.75232	0.596618		41	-2.14421	6.91018e-16
OG0011013	1|0|1|1|0|1|1|1|1|1|1	ForeGroundMob	1.47904	-1		3	-6.14371	0.403382		5	-3.75232	0.596618		41	-2.14421	6.91018e-16
OG0011437	1|0|1|1|0|1|1|1|1|1|1	ForeGroundMob	1.47904	-1		3	-6.14371	0.403382		5	-3.75232	0.596618		41	-2.14421	6.91018e-16
OG0001750	2|4|2|1|0|2|1|5|3|3|2	ForeGroundMob	1.46642	-2		3	-18.7983	0.405446		5	-16.4155	0.594554		41	-7.94752	6.56442e-13
OG0001903	0|0|10|1|0|0|0|0|13|1|0	ForeGroundMob	1.4664	-2		3	-42.1333	0.385573		5	-39.7504	0.565406		41	-6.19572	0.0490219
OG0001904	0|0|4|1|0|3|1|1|15|0|0	ForeGroundMob	1.46639	-2		3	-37.346	0.405433		5	-34.9632	0.594521		41	-8.42804	4.60958e-05
OG0001785	2|1|4|3|0|2|3|1|1|1|7	ForeGroundMob	1.46629	-2		3	-21.1503	0.405467		5	-18.7676	0.594533		41	-9.00121	2.40461e-12
OG0001905	0|0|8|1|0|0|1|3|3|9|0	ForeGroundMob	1.46626	-2		3	-31.4666	0.405472		5	-29.0839	0.594528		41	-8.57017	1.11834e-07
OG0000430	4|2|5|4|2|5|5|4|4|4|5	ForeGroundMob	1.45527	-3		3	-15.877	0.407287		5	-13.5019	0.592713		41	-5.67647	3.44164e-13
OG0009401	1|0|3|1|0|1|1|1|1|1|1	ForeGroundMob	1.44398	-1		3	-12.1794	0.409169		5	-9.81202	0.590831		41	-3.59562	6.86451e-14
OG0000054	14|2|10|9|4|13|9|6|11|11|12	ForeGroundMob	1.4292	-4		3	-30.8646	0.411658		5	-28.5074	0.588342		41	-15.263	7.70972e-11
OG0001953	2|3|4|0|0|2|3|0|0|3|7	ForeGroundMob	1.42685	-1		3	-22.5961	0.412056		5	-20.2407	0.587944		41	-7.07177	7.14348e-11
OG0010527	1|0|1|1|0|1|1|1|1|2|1	ForeGroundMob	1.42116	-1		3	-9.28121	0.413025		5	-6.92974	0.586975		41	-3.09972	6.27154e-15
OG0000308	8|2|5|4|1|2|4|3|4|12|5	ForeGroundMob	1.40656	-3		3	-27.0984	0.415531		5	-24.7573	0.584469		41	-11.9636	4.87943e-11
OG0002107	4|1|2|3|1|1|1|3|3|3|1	ForeGroundMob	1.40383	-1		3	-15.4925	0.416003		5	-13.1533	0.583997		41	-5.42493	3.07757e-13
OG0007385	2|2|1|1|0|1|2|0|1|1|1	ForeGroundMob	1.39583	-1		3	-12.246	0.417392		5	-9.91249	0.582608		41	-4.34945	3.52185e-14
OG0001355	2|3|3|2|1|3|4|4|2|2|2	ForeGroundMob	1.39429	-1		3	-15.4289	0.41766		5	-13.0965	0.58234		41	-7.30772	4.41169e-14
OG0003018	1|1|2|2|0|3|1|1|2|2|5	ForeGroundMob	1.39145	-1		3	-15.8698	0.418156		5	-13.5395	0.581844		41	-6.07509	2.3548e-13
OG0010013	1|1|1|1|0|1|0|2|1|1|1	ForeGroundMob	1.38089	-1		3	-9.43877	0.42001		5	-7.11604	0.57999		41	-3.09985	7.46496e-15
OG0010182	1|1|1|1|0|1|0|2|1|1|1	ForeGroundMob	1.38089	-1		3	-9.43877	0.42001		5	-7.11604	0.57999		41	-3.09985	7.46496e-15
OG0003602	1|2|2|1|0|3|1|1|1|1|5	ForeGroundMob	1.38058	-1		3	-15.347	0.420066		5	-13.0245	0.579934		41	-6.07509	1.40241e-13
OG0010526	1|1|1|1|0|1|0|1|1|2|1	ForeGroundMob	1.37614	-1		3	-9.36529	0.42085		5	-7.04601	0.57915		41	-3.09985	6.94998e-15
OG0011656	1|1|1|1|0|0|1|1|1|1|0	ForeGroundMob	1.36003	-1		3	-6.46479	0.423724		5	-4.15728	0.576276		41	-2.14421	1.00068e-15
OG0011882	1|1|1|1|0|0|1|1|1|1|0	ForeGroundMob	1.36003	-1		3	-6.46479	0.423724		5	-4.15728	0.576276		41	-2.14421	1.00068e-15
OG0002618	3|1|3|3|1|1|1|2|3|2|1	ForeGroundMob	1.3589	-1		3	-12.7351	0.423927		5	-10.4284	0.576073		41	-6.42551	7.31649e-15
OG0001250	3|2|3|3|1|3|2|2|4|2|4	ForeGroundMob	1.35015	-1		3	-16.522	0.425505		5	-14.2218	0.574495		41	-7.93016	7.19627e-14
OG0000141	9|4|7|7|2|3|4|4|12|17|3	ForeGroundMob	1.3487	-4		3	-33.8545	0.425768		5	-31.5554	0.574232		41	-10.8246	1.34203e-07
OG0004305	2|1|2|2|0|1|1|1|2|1|3	ForeGroundMob	1.34846	-1		3	-14.1671	0.425812		5	-11.8681	0.574188		41	-5.16498	1.08541e-13
OG0001747	7|0|1|6|0|0|0|8|3|0|0	ForeGroundMob	1.347	-2		3	-31.7848	0.426076		5	-29.487	0.573923		41	-7.67593	3.95064e-07
OG0007100	2|2|1|1|0|1|0|1|1|1|2	ForeGroundMob	1.34364	-1		3	-12.531	0.426687		5	-10.2356	0.573313		41	-4.60302	3.71532e-14
OG0008102	2|1|1|2|0|1|0|1|2|1|1	ForeGroundMob	1.3397	-1		3	-11.513	0.427406		5	-9.22053	0.572594		41	-3.97027	2.53166e-14
OG0001863	3|2|3|2|1|3|2|2|1|3|3	ForeGroundMob	1.3367	-2		3	-15.088	0.427954		5	-12.7978	0.572046		41	-6.43337	7.70699e-14
OG0000016	16|11|14|17|10|14|14|17|19|16|12	ForeGroundMob	1.33602	-2		3	-26.8909	0.428079		5	-24.6012	0.571921		41	-13.9288	5.72409e-12
OG0002074	0|1|16|2|0|0|0|0|5|0|0	ForeGroundMob	1.3331	-2		3	-41.4296	0.416424		5	-39.1421	0.555135		41	-6.11351	0.0284409
OG0002059	3|1|2|2|0|3|1|1|4|1|6	ForeGroundMob	1.33309	-2		3	-20.0051	0.428615		5	-17.7176	0.571385		41	-7.52425	3.54201e-12
OG0002073	0|3|7|2|0|0|2|2|8|0|0	ForeGroundMob	1.33303	-2		3	-28.2778	0.428627		5	-25.9904	0.571373		41	-9.10025	2.86815e-09
OG0002079	0|0|0|2|0|1|5|0|14|0|2	ForeGroundMob	1.33301	-2		3	-36.6421	0.428596		5	-34.3547	0.571323		41	-7.2155	8.10378e-05
OG0001985	3|1|2|4|0|1|4|1|4|1|3	ForeGroundMob	1.33115	-1		3	-18.3477	0.428972		5	-16.0617	0.571028		41	-7.69964	5.67067e-13
OG0005215	1|1|2|2|0|0|2|2|2|1|2	ForeGroundMob	1.32792	-2		3	-14.0118	0.429569		5	-11.7282	0.570431		41	-4.34743	2.1233e-13
OG0001873	1|3|0|3|0|2|1|0|3|0|12	ForeGroundMob	1.31503	-1		3	-30.3391	0.43196		5	-28.0653	0.56804		41	-8.61563	3.68673e-08
OG0004573	1|1|1|1|0|1|7|1|1|1|1	ForeGroundMob	1.31392	-1		3	-16.3876	0.432167		5	-14.1146	0.567833		41	-2.82898	1.04929e-11
OG0000426	8|3|3|3|1|8|3|2|2|2|9	ForeGroundMob	1.3084	-2		3	-25.3309	0.4332		5	-23.0621	0.5668		41	-10.433	4.01393e-11
OG0000469	3|2|5|4|1|5|6|3|5|3|5	ForeGroundMob	1.30333	-2		3	-19.8785	0.434154		5	-17.6136	0.565846		41	-7.8759	2.22393e-12
OG0012405	0|0|1|1|0|1|0|1|1|1|1	ForeGroundMob	1.29324	-1		3	-8.47146	0.436064		5	-6.2143	0.563936		41	-2.48669	5.43891e-15
OG0012192	1|0|1|1|0|0|0|1|2|1|0	ForeGroundMob	1.29198	-1		3	-10.4571	0.436305		5	-8.2009	0.563695		41	-2.48669	3.96364e-14
[truncated: 76,348 more rows]

## Sheet: Supplementary Table S3
Supplementary Table S3. Functional categorization with generic GO terms of genes belonging to orthogroups identified in the BadiRate analyses as significantly contracted in Moringa.
=====================================================================================
			SAMPLE	BACKGROUND
		Total Number of genes	47	18254
		Total number of genes with annotated GO terms	45	15611
		Total Number of GO terms	235	64408
==================================================================================================================================================================
GO term	GO Class	GO Description	Sample	Background	Change	p-values	Benjamini and Hochberg Corrected	Bonferroni Corrected	Definition
GO:0000977	molecular_function	RNA polymerase II transcription regulatory region sequence-specific DNA binding	8	50	OVER	1.31091325197157e-11	7.12612443771745e-08	7.12612443771745e-08
GO:0000981	molecular_function	DNA-binding transcription factor activity, RNA polymerase II-specific	7	36	OVER	6.00310022373023e-11	1.63164264080988e-07	3.26328528161975e-07
GO:0008134	molecular_function	transcription factor binding	7	50	OVER	6.87808503320144e-10	1.2463090080161e-06	3.7389270240483e-06	Interacting selectively and non-covalently with a transcription factor, a protein required to initiate or regulate transcription. [ISBN:0198506732]
GO:0045944	biological_process	positive regulation of transcription by RNA polymerase II	7	79	OVER	1.82468000383004e-08	2.47974012520503e-05	9.91896050082012e-05
GO:0042744	biological_process	hydrogen peroxide catabolic process	6	69	OVER	2.18918256182135e-07	0.000238007928121217	0.00119003964060608	The chemical reactions and pathways resulting in the breakdown of hydrogen peroxide (H2O2). [GOC:jl]
GO:0004601	molecular_function	peroxidase activity	6	86	OVER	8.15326775046037e-07	0.000738686058191709	0.00443211634915026
GO:0007275	biological_process	multicellular organism development	5	49	OVER	1.03649557872722e-06	0.000804912852280163	0.00563438996596114	The biological process whose specific outcome is the progression of a multicellular organism over time from an initial condition (e.g. a zygote or a young adult) to a later condition (e.g. a multicellular animal or an aged adult). [GOC:dph, GOC:ems, GOC:isa_complete, GOC:tb]
GO:0006979	biological_process	response to oxidative stress	6	95	OVER	1.46651046321601e-06	0.000996493859755277	0.00797195087804221	Any process that results in a change in state or activity of a cell or an organism (in terms of movement, secretion, enzyme production, gene expression, etc.) as a result of oxidative stress, a state often resulting from exposure to high levels of reactive oxygen species, e.g. superoxide anions, hydrogen peroxide (H2O2), and hydroxyl radicals. [GOC:jl, PMID:12115731]
GO:0020037	molecular_function	heme binding	8	343	OVER	4.2815279939801e-05	0.0155162574501839	0.232743861752758	Interacting selectively and non-covalently with heme, any compound of iron complexed in a porphyrin (tetrapyrrole) ring. [GOC:ai]
GO:0098869	biological_process	cellular oxidant detoxification	6	116	OVER	4.69746904024151e-06	0.00273444114384578	0.0255354417027529	Any process carried out at the cellular level that reduces or removes the toxicity superoxide radicals or hydrogen peroxide. [GOC:dos, GOC:vw]
GO:0061631	molecular_function	ubiquitin conjugating enzyme activity	4	31	OVER	5.03024492981196e-06	0.00273444114384578	0.0273444114384578	Isoenergetic transfer of ubiquitin from one protein to another via the reaction X-ubiquitin + Y -> Y-ubiquitin + X, where both the X-ubiquitin and Y-ubiquitin linkages are thioester bonds between the C-terminal glycine of ubiquitin and a sulfhydryl side group of a cysteine residue. [GOC:BioGRID, GOC:dph]
GO:0046983	molecular_function	protein dimerization activity	7	188	OVER	6.61294196321332e-06	0.0032679956829116	0.0359479525120276	The formation of a protein dimer, a macromolecular structure consists of two noncovalently associated identical or nonidentical subunits. [ISBN:0198506732]
GO:0004672	molecular_function	protein kinase activity	8	293	OVER	1.39820345058529e-05	0.00633386163115134	0.0760063395738161
GO:0031222	biological_process	arabinan catabolic process	2	3	OVER	3.96719365452412e-05	0.0154040462185665	0.215656647059931	The chemical reactions and pathways resulting in the breakdown of arabinan, a polysaccharide composed of arabinose residues. [GOC:mlg, ISBN:0198506732]
GO:0009044	molecular_function	xylan 1,4-beta-xylosidase activity	2	3	OVER	3.96719365452412e-05	0.0154040462185665	0.215656647059931	Catalysis of the hydrolysis of (1->4)-beta-D-xylans so as to remove successive D-xylose residues from the non-reducing termini. [EC:3.2.1.37]
GO:0045493	biological_process	xylan catabolic process	2	4	OVER	7.91525684437935e-05	0.0268920851287789	0.430273362060462	The chemical reactions and pathways resulting in the breakdown of xylan, a polymer containing a beta-1,4-linked D-xylose backbone. [GOC:go_curators, PMID:11931668]
GO:0046556	molecular_function	alpha-L-arabinofuranosidase activity	2	5	OVER	0.000131602967581777	0.0420819842220318	0.715393731774541	Catalysis of the hydrolysis of terminal non-reducing alpha-L-arabinofuranoside residues in alpha-L-arabinosides. [EC:3.2.1.55, GOC:mf]
GO:0006511	biological_process	ubiquitin-dependent protein catabolic process	4	86	OVER	0.000290130573832581	0.0876194332974395	1
GO:0005576	cellular_component	extracellular region	5	202	OVER	0.000922400568805138	0.263903657474986	1	The space external to the outermost structure of a cell. For cells without external protective or external encapsulating structures this refers to space outside of the plasma membrane. This term covers the host cell environment outside an intracellular parasite. [GOC:go_curators]
GO:0047364	molecular_function	desulfoglucosinolate sulfotransferase activity	1	1	OVER	0.00364861507887219	0.862342242119531	1	Catalysis of the reaction: 3'-phospho-5'-adenylyl sulfate + desulfoglucotropeolin = adenosine 3',5'-diphosphate + glucotropeolin + H(+). [EC:2.8.2.24, RHEA:20281]
GO:0019761	biological_process	glucosinolate biosynthetic process	1	1	OVER	0.00364861507887219	0.862342242119531	1	The chemical reactions and pathways resulting in the formation of glucosinolates, substituted thioglucosides found in rapeseed products and related cruciferae. [GOC:ai]
GO:1901430	biological_process	positive regulation of syringal lignin biosynthetic process	1	1	OVER	0.00364861507887219	0.862342242119531	1	Any process that activates or increases the frequency, rate or extent of syringal lignin biosynthetic process. [GOC:TermGenie]
GO:0032260	biological_process	response to jasmonic acid stimulus involved in jasmonic acid and ethylene-dependent systemic resistance	1	1	OVER	0.00364861507887219	0.862342242119531	1	Any process that results in a change in state or activity of a cell or an organism (in terms of movement, secretion, enzyme production, gene expression, etc.) as a result of a jasmonic acid stimulus received in the context of the jasmonic acid- and ethylene (ethene)-dependent process that confers broad spectrum systemic resistance to disease in response to wounding or a pathogen. [GOC:mah]
GO:0046872	molecular_function	metal ion binding	8	717	OVER	0.00513964252232563	1	1	Interacting selectively and non-covalently with any metal ion. [GOC:ai]
GO:0048544	biological_process	recognition of pollen	2	38	OVER	0.00854686321148416	1	1
GO:0016567	biological_process	protein ubiquitination	4	226	OVER	0.00973785856769723	1	1	The process in which one or more ubiquitin groups are added to a protein. [GOC:ai]
GO:0032051	molecular_function	clathrin light chain binding	1	3	OVER	0.0109061253443499	1	1	Interacting selectively and non-covalently with a clathrin light chain. [GOC:mah]
GO:0071439	cellular_component	clathrin complex	1	3	OVER	0.0109061253443499	1	1	A protein complex that consists of three clathrin heavy chains and three clathrin light chains, organized into a symmetrical three-legged structure called a triskelion. In clathrin-coated vesicles clathrin is the main component of the coat and forms a polymeric mechanical scaffold on the vesicle surface. [GOC:mah, PMID:16493411]
GO:0010089	biological_process	xylem development	1	5	OVER	0.0181109945951694	1	1	The formation of the principal water-conducting tissue of a vascular plant. [GOC:tb, ISBN:0471245208]
GO:0000166	molecular_function	nucleotide binding	2	58	OVER	0.0191615917686809	1	1	Interacting selectively and non-covalently with a nucleotide, any compound consisting of a nucleoside that is esterified with (ortho)phosphate or an oligophosphate at any hydroxyl group on the ribose or deoxyribose. [GOC:mah, ISBN:0198547684]
GO:0102483	molecular_function	scopolin beta-glucosidase activity	1	6	OVER	0.0216938077602417	1	1	Catalysis of the reaction: H2O + scopolin <=> beta-D-glucose + scopoletin. [EC:3.2.1.21, GOC:pz]
GO:0048316	biological_process	seed development	1	6	OVER	0.0216938077602417	1	1	The process whose specific outcome is the progression of the seed over time, from its formation to the mature structure. A seed is a propagating organ formed in the sexual reproductive cycle of gymnosperms and angiosperms, consisting of a protective coat enclosing an embryo and food reserves. [GOC:jid, PO:0009010]
GO:0009505	cellular_component	plant-type cell wall	2	65	OVER	0.0237142421045324	1	1	A more or less rigid stucture lying outside the cell membrane of a cell and composed of cellulose and pectin and other organic and inorganic substances. [ISBN:0471245208]
GO:0000987	molecular_function	cis-regulatory region sequence-specific DNA binding	1	7	OVER	0.0252636030333133	1	1
GO:0030132	cellular_component	clathrin coat of coated pit	1	7	OVER	0.0252636030333133	1	1	The coat found on coated pits and the coated vesicles derived from coated pits; comprises clathrin and the AP-2 adaptor complex. [GOC:mah]
GO:0006898	biological_process	receptor-mediated endocytosis	1	7	OVER	0.0252636030333133	1	1	An endocytosis process in which cell surface receptors ensure specificity of transport. A specific receptor on the cell surface binds tightly to the extracellular macromolecule (the ligand) that it recognizes; the plasma-membrane region containing the receptor-ligand complex then undergoes endocytosis, forming a transport vesicle containing the receptor-ligand complex and excluding most other pla…
GO:0030130	cellular_component	clathrin coat of trans-Golgi network vesicle	1	7	OVER	0.0252636030333133	1	1	A clathrin coat found on a vesicle of the trans-Golgi network. [GOC:mah]
GO:0007165	biological_process	signal transduction	2	71	OVER	0.0279320101868975	1	1
GO:0016788	molecular_function	hydrolase activity, acting on ester bonds	2	74	OVER	0.0301452988342217	1	1	Catalysis of the hydrolysis of any ester bond. [GOC:jl]
GO:0006811	biological_process	ion transport	1	10	OVER	0.0358953516344158	1	1	The directed movement of charged atoms or small charged molecules into, out of or within a cell, or between cells, by means of some agent such as a transporter or pore. [GOC:ai]
GO:0050789	biological_process	regulation of biological process	1	12	OVER	0.0429189535286894	1	1
GO:0030570	molecular_function	pectate lyase activity	1	14	OVER	0.049891603912572	1	1	Catalysis of the reaction: a pectate = a pectate + a pectate oligosaccharide with 4-(4-deoxy-alpha-D-galact-4-enuronosyl)-D-galacturonate end. This reaction is the eliminative cleavage of pectate to give oligosaccharides with 4-deoxy-alpha-D-gluc-4-enuronosyl groups at their non-reducing ends. [EC:4.2.2.2]
GO:0016709	molecular_function	oxidoreductase activity, acting on paired donors, with incorporation or reduction of molecular oxygen, NAD(P)H as one donor, and incorporation of one atom of oxygen	2	99	OVER	0.0510463076170249	1	1	Catalysis of an oxidation-reduction (redox) reaction in which hydrogen or electrons are transferred from NADH or NADPH and one other donor, and one atom of oxygen is incorporated into one donor. [GOC:mah]
GO:0015276	molecular_function	ligand-gated ion channel activity	1	15	OVER	0.053358937407628	1	1	Enables the transmembrane transfer of an ion by a channel that opens when a specific ligand has been bound by the channel complex or one of its constituent parts. [GOC:mtg_transport, ISBN:0815340729]
GO:0009908	biological_process	flower development	1	18	OVER	0.0636855197050805	1	1
GO:0006468	biological_process	protein phosphorylation	5	594	OVER	0.0677582802037467	1	1	The process of introducing a phosphate group on to a protein. [GOC:hb]
GO:0098542	biological_process	defense response to other organism	1	21	OVER	0.0738999270088333	1	1	Reactions triggered in response to the presence of another organism that act to protect the cell or organism from damage caused by that organism. [GOC:dos]
GO:0000027	biological_process	ribosomal large subunit assembly	1	22	OVER	0.0772800117643391	1	1	The aggregation, arrangement and bonding together of constituent RNAs and proteins to form the large ribosomal subunit. [GOC:jl]
GO:0003677	molecular_function	DNA binding	0	820	UNDER	0.0808379211271725	1	1
GO:0008422	molecular_function	beta-glucosidase activity	1	24	OVER	0.0840033726958305	1	1
GO:0055114	biological_process	oxidation-reduction process	8	1190	OVER	0.0843047223919372	1	1	A metabolic process that results in the removal or addition of one or more electrons to or from a substance, with or without the concomitant removal or addition of a proton or protons. [GOC:dhl, GOC:ecd, GOC:jh2, GOC:jid, GOC:mlg, GOC:rph]
GO:0005198	molecular_function	structural molecule activity	1	25	OVER	0.0873467376221535	1	1	The action of a molecule that contributes to the structural integrity of a complex or its assembly within or outside a cell. [GOC:mah, GOC:vw]
GO:0004185	molecular_function	serine-type carboxypeptidase activity	1	26	OVER	0.0906779510893564	1	1	Catalysis of the hydrolysis of a peptide bond not more than three residues from the C-terminus of a polypeptide chain by a catalytic mechanism that involves a catalytic triad consisting of a serine nucleophile that is activated by a proton relay involving an acidic residue (e.g. aspartate or glutamate) and a basic residue (usually histidine). [http://merops.sanger.ac.uk/about/glossary.htm#CARBOXY…
GO:0015333	molecular_function	peptide:proton symporter activity	1	30	OVER	0.103882167521698	1	1	Enables the transfer of a solute or solutes from one side of a membrane to the other according to the reaction: peptide(out) + H+(out) = peptide(in) + H+(in), up its concentration gradient. The transporter binds the solute and undergoes a series of conformational changes. Transport works equally well in either direction and is driven by hydrogen ion movement. [GOC:mtg_transport, TC:2.A.17.-.-]
GO:0009987	biological_process	cellular process	1	32	OVER	0.110412502869389	1	1
GO:0035672	biological_process	oligopeptide transmembrane transport	1	34	OVER	0.116895450333036	1	1	The process in which an oligopeptide is transported across a membrane. Oligopeptides are molecules that contain a small number (2 to 20) of amino-acid residues connected by peptide linkages. [GOC:vw, ISBN:0198506732]
GO:0035673	molecular_function	oligopeptide transmembrane transporter activity	1	34	OVER	0.116895450333036	1	1
GO:0006869	biological_process	lipid transport	1	38	OVER	0.129720548804281	1	1	The directed movement of lipids into, out of or within a cell, or between cells, by means of some agent such as a transporter or pore. Lipids are compounds soluble in an organic solvent but not, or sparingly, in an aqueous solvent. [ISBN:0198506732]
GO:0038023	molecular_function	signaling receptor activity	1	39	OVER	0.132897738038873	1	1
GO:0016020	cellular_component	membrane	6	853	OVER	0.137252036578956	1	1	A lipid bilayer along with all the proteins and protein complexes embedded in it an attached to it. [GOC:dos, GOC:mah, ISBN:0815316194]
GO:0010468	biological_process	regulation of gene expression	1	41	OVER	0.139217508301471	1	1	Any process that modulates the frequency, rate or extent of gene expression. Gene expression is the process in which a gene's coding sequence is converted into a mature gene product or products (proteins or RNA). This includes the production of an RNA transcript as well as any processing to produce a mature RNA product or an mRNA or circRNA (for protein-coding genes) and the translation of that m…
GO:0009555	biological_process	pollen development	1	44	OVER	0.14861126805432	1	1
GO:0005515	molecular_function	protein binding	3	1899	UNDER	0.172008480458297	1	1
GO:0045490	biological_process	pectin catabolic process	1	53	OVER	0.1761844557227	1	1	The chemical reactions and pathways resulting in the breakdown of pectin, a polymer containing a backbone of alpha-1,4-linked D-galacturonic acid residues. [GOC:go_curators, PMID:11931668]
GO:0005634	cellular_component	nucleus	9	1650	OVER	0.210278771408167	1	1	A membrane-bounded organelle of eukaryotic cells in which chromosomes are housed and replicated. In most cells, the nucleus contains all of the cell's chromosomes except the organellar chromosomes, and is the site of RNA synthesis and processing. In some species, or in specialized cell types, RNA metabolism or DNA replication may be absent. [GOC:go_curators]
GO:0016310	biological_process	phosphorylation	2	258	OVER	0.242588640755869	1	1	The process of introducing a phosphate group into a molecule, usually with the formation of a phosphoric ester, a phosphoric anhydride or a phosphoric amide. [ISBN:0198506732]
GO:0022625	cellular_component	cytosolic large ribosomal subunit	1	76	OVER	0.242675928262417	1	1
GO:0005506	molecular_function	iron ion binding	2	283	OVER	0.276260883164149	1	1	Interacting selectively and non-covalently with iron (Fe) ions. [GOC:ai]
GO:0008270	molecular_function	zinc ion binding	0	554	UNDER	0.276481974841148	1	1	Interacting selectively and non-covalently with zinc (Zn) ions. [GOC:ai]
GO:0005886	cellular_component	plasma membrane	1	981	UNDER	0.276494197792728	1	1
GO:0005524	molecular_function	ATP binding	9	1780	OVER	0.313356907055034	1	1	Interacting selectively and non-covalently with ATP, adenosine 5'-triphosphate, a universally important coenzyme and enzyme regulator. [ISBN:0198506732]
GO:0048046	cellular_component	apoplast	1	109	OVER	0.328849160716463	1	1	The cell membranes and intracellular regions in a plant are connected through plasmodesmata, and plants may be described as having two major compartments: the living symplast and the non-living apoplast. The apoplast is external to the plasma membrane and includes cell walls, intercellular spaces and the lumen of dead structures such as xylem vessels. Water and solutes pass freely through it. [GO…
GO:0005618	cellular_component	cell wall	1	121	OVER	0.357702109616032	1	1	The rigid or semi-rigid envelope lying outside the cell membrane of plant, fungal, most prokaryotic cells and some protozoan parasites, maintaining their shape and protecting them from osmotic lysis. In plants it is made of cellulose and, often, lignin; in fungi it is composed largely of polysaccharides; in bacteria it is composed of peptidoglycan; in protozoan parasites such as Giardia species, …
GO:0016874	molecular_function	ligase activity	1	127	OVER	0.371661984200797	1	1	Catalysis of the joining of two substances, or two groups within a single molecule, with the concomitant hydrolysis of the diphosphate bond in ATP or a similar triphosphate. [EC:6, GOC:mah]
GO:1902600	biological_process	proton transmembrane transport	1	143	OVER	0.407428789389616	1	1
GO:0016021	cellular_component	integral component of membrane	11	4001	UNDER	0.415332863053538	1	1	The component of a membrane consisting of the gene products and protein complexes having at least some part of their peptide sequence embedded in the hydrophobic region of the membrane. [GOC:dos, GOC:go_curators]
GO:0006886	biological_process	intracellular protein transport	1	163	OVER	0.449299293708619	1	1
GO:0009506	cellular_component	plasmodesma	1	202	OVER	0.522659270984622	1	1	A fine cytoplasmic channel, found in all higher plants, that connects the cytoplasm of one cell to that of an adjacent cell. [PMID:29880547]
GO:0006355	biological_process	regulation of transcription, DNA-templated	1	713	UNDER	0.528487809508814	1	1
GO:0005794	cellular_component	Golgi apparatus	1	231	OVER	0.57082280878616	1	1	A compound membranous cytoplasmic organelle of eukaryotic cells, consisting of flattened, ribosome-free vesicles arranged in a more or less regular stack. The Golgi apparatus differs from the endoplasmic reticulum in often having slightly thicker membranes, appearing in sections as a characteristic shallow semicircle so that the convex side (cis or entry face) abuts the endoplasmic reticulum, sec…
GO:0006412	biological_process	translation	1	268	OVER	0.625310240751375	1	1
GO:0003676	molecular_function	nucleic acid binding	0	289	UNDER	0.631228835473789	1	1
GO:0043565	molecular_function	sequence-specific DNA binding	0	300	UNDER	0.632283813740638	1	1	Interacting selectively and non-covalently with DNA of a specific nucleotide composition, e.g. GC-rich DNA binding, or with a specific sequence motif or type of DNA e.g. promotor binding or rDNA binding. [GOC:jl]
GO:0005783	cellular_component	endoplasmic reticulum	0	310	UNDER	0.633671315461272	1	1	The irregular network of unit membranes, visible only by electron microscopy, that occurs in the cytoplasm of many eukaryotic cells. The membranes form a complex meshwork of tubular channels, which are often expanded into slitlike cavities called cisternae. The ER takes two forms, rough (or granular), with ribosomes adhering to the outer surface, and smooth (with no ribosomes attached). [ISBN:019…
GO:0009535	cellular_component	chloroplast thylakoid membrane	0	338	UNDER	0.639469180514676	1	1	The pigmented membrane of a chloroplast thylakoid. An example of this component is found in Arabidopsis thaliana. [GOC:lr, GOC:mtg_sensu]
GO:0004674	molecular_function	protein serine/threonine kinase activity	0	340	UNDER	0.639980129161548	1	1
GO:0043231	cellular_component	intracellular membrane-bounded organelle	0	352	UNDER	0.643286713018308	1	1	Organized structure of distinctive morphology and function, bounded by a single or double lipid bilayer membrane and occurring within the cell. Includes the nucleus, mitochondria, plastids, vacuoles, and vesicles. Excludes the plasma membrane. [GOC:go_curators]
GO:0055085	biological_process	transmembrane transport	0	382	UNDER	0.653145771823717	1	1
GO:0009507	cellular_component	chloroplast	1	656	UNDER	0.737048241093685	1	1	A chlorophyll-containing plastid with thylakoids organized into grana and frets, or stroma thylakoids, and embedded in a stroma. [ISBN:0471245208]
GO:0005737	cellular_component	cytoplasm	2	868	UNDER	0.77515184142254	1	1	All of the contents of a cell excluding the plasma membrane and nucleus, but including other subcellular structures. [ISBN:0198547684]
GO:0006508	biological_process	proteolysis	1	327	UNDER	0.999999999998856	1	1	The hydrolysis of proteins into smaller polypeptides and/or amino acids by cleavage of their peptide bonds. [GOC:bf, GOC:mah]
GO:0016787	molecular_function	hydrolase activity	1	328	UNDER	0.999999999998979	1	1	Catalysis of the hydrolysis of various bonds, e.g. C-O, C-N, C-C, phosphoric anhydride bonds, etc. Hydrolase is the systematic name for any enzyme of EC class 3. [ISBN:0198506732]
GO:0009570	cellular_component	chloroplast stroma	0	256	UNDER	0.99999999999916	1	1	The space enclosed by the double membrane of a chloroplast but excluding the thylakoid space. It contains DNA, ribosomes and some temporary products of photosynthesis. [ISBN:0198547684]
GO:0005975	biological_process	carbohydrate metabolic process	0	269	UNDER	0.999999999999231	1	1
GO:0015979	biological_process	photosynthesis	0	114	UNDER	0.999999999999234	1	1	The synthesis by organisms of organic chemical compounds, especially carbohydrates, from carbon dioxide (CO2) using energy obtained from light rather than from the oxidation of chemical compounds. [ISBN:0198547684]
GO:0005774	cellular_component	vacuolar membrane	0	113	UNDER	0.99999999999927	1	1	The lipid bilayer surrounding the vacuole and separating its contents from the cytoplasm of the cell. [GOC:ai]
GO:0043161	biological_process	proteasome-mediated ubiquitin-dependent protein catabolic process	0	57	UNDER	0.999999999999538	1	1	The chemical reactions and pathways resulting in the breakdown of a protein or peptide by hydrolysis of its peptide bonds, initiated by the covalent attachment of ubiquitin, and mediated by the proteasome. [GOC:go_curators]
GO:0004386	molecular_function	helicase activity	0	57	UNDER	0.999999999999538	1	1
GO:0006952	biological_process	defense response	0	62	UNDER	0.999999999999583	1	1
GO:0009772	biological_process	photosynthetic electron transport in photosystem II	0	62	UNDER	0.999999999999583	1	1	A photosynthetic electron transport chain in which electrons move from the primary electron acceptor (Quinone, Q) through a chain of electron transport molecules in the thylakoid membrane until they reach the ultimate electron acceptor of Photosystem II, which is plastocyanin (PC). The electron is then passed to the P700 chlorophyll a molecules of the reaction centre of photosystem I. [GOC:jid, I…
GO:0048038	molecular_function	quinone binding	0	62	UNDER	0.999999999999583	1	1	Interacting selectively and non-covalently with a quinone, any member of a class of diketones derivable from aromatic compounds by conversion of two CH groups into CO groups with any necessary rearrangement of double bonds. [ISBN:0198506732]
GO:0016168	molecular_function	chlorophyll binding	0	61	UNDER	0.999999999999628	1	1	Interacting selectively and non-covalently with chlorophyll; any compound of magnesium complexed in a porphyrin (tetrapyrrole) ring and which functions as a photosynthetic pigment. [GOC:jl]
GO:0045261	cellular_component	proton-transporting ATP synthase complex, catalytic core F(1)	0	61	UNDER	0.999999999999628	1	1	The sector of a hydrogen-transporting ATP synthase complex in which the catalytic activity resides; it comprises the catalytic core and central stalk, and is peripherally associated with a membrane, such as the plasma membrane or the mitochondrial inner membrane, when the entire ATP synthase is assembled. [GOC:mah, PMID:10838056]
GO:0009523	cellular_component	photosystem II	0	61	UNDER	0.999999999999628	1	1	A photosystem that contains a pheophytin-quinone reaction center with associated accessory pigments and electron carriers. In cyanobacteria and chloroplasts, in the presence of light, PSII functions as a water-plastoquinone oxidoreductase, transferring electrons from water to plastoquinone, whereas other photosynthetic bacteria carry out anoxygenic photosynthesis and oxidize other compounds to re…
GO:0008289	molecular_function	lipid binding	0	61	UNDER	0.999999999999628	1	1	Interacting selectively and non-covalently with a lipid. [GOC:ai]
GO:0030154	biological_process	cell differentiation	0	61	UNDER	0.999999999999628	1	1	The process in which relatively unspecialized cells, e.g. embryonic or regenerative cells, acquire specialized structural and/or functional features that characterize the cells, tissues, or organs of the mature organism or some other relatively stable phase of the organism's life history. Differentiation includes the processes involved in commitment of a cell to a specific fate and its subsequent…
GO:0042025	cellular_component	host cell nucleus	0	112	UNDER	0.99999999999963	1	1
GO:0046982	molecular_function	protein heterodimerization activity	0	67	UNDER	0.999999999999636	1	1	Interacting selectively and non-covalently with a nonidentical protein to form a heterodimer. [GOC:ai]
GO:0004222	molecular_function	metalloendopeptidase activity	0	55	UNDER	0.999999999999646	1	1	Catalysis of the hydrolysis of internal, alpha-peptide bonds in a polypeptide chain by a mechanism in which water acts as a nucleophile, one or two metal ions hold the water molecule in place, and charged amino acid side chains are ligands for the metal ions. [GOC:mah, http://merops.sanger.ac.uk/about/glossary.htm#CATTYPE, http://merops.sanger.ac.uk/about/glossary.htm#ENDOPEPTIDASE]
GO:0071805	biological_process	potassium ion transmembrane transport	0	55	UNDER	0.999999999999646	1	1
GO:0003682	molecular_function	chromatin binding	0	55	UNDER	0.999999999999646	1	1	Interacting selectively and non-covalently with chromatin, the network of fibers of DNA, protein, and sometimes RNA, that make up the chromosomes of the eukaryotic nucleus during interphase. [GOC:jl, ISBN:0198506732, PMID:20404130]
GO:0022627	cellular_component	cytosolic small ribosomal subunit	0	58	UNDER	0.999999999999648	1	1
GO:0051301	biological_process	cell division	0	58	UNDER	0.999999999999648	1	1	The process resulting in division and partitioning of components of a cell to form more cells; may or may not be accompanied by the physical separation of a cell into distinct, individually membrane-bounded daughter cells. [GOC:di, GOC:go_curators, GOC:pr]
GO:0005516	molecular_function	calmodulin binding	0	58	UNDER	0.999999999999648	1	1	Interacting selectively and non-covalently with calmodulin, a calcium-binding protein with many roles, both in the calcium-bound and calcium-free states. [GOC:krc]
GO:0018298	biological_process	protein-chromophore linkage	0	58	UNDER	0.999999999999648	1	1	The covalent or noncovalent attachment of a chromophore to a protein. [GOC:ma]
GO:0005887	cellular_component	integral component of plasma membrane	0	105	UNDER	0.999999999999649	1	1	The component of the plasma membrane consisting of the gene products and protein complexes having at least some part of their peptide sequence embedded in the hydrophobic region of the membrane. [GOC:dos, GOC:go_curators]
GO:0110165	cellular_component	cellular anatomical entity	0	105	UNDER	0.999999999999649	1	1	A part of a cellular organism that is either an immaterial entity or a material entity with granularity above the level of a protein complex but below that of an anatomical system. Or, a substance produced by a cellular organism with granularity above the level of a protein complex. [GOC:kmv]
GO:0004675	molecular_function	transmembrane receptor protein serine/threonine kinase activity	0	111	UNDER	0.999999999999672	1	1	Combining with a signal and transmitting the signal from one side of the membrane to the other to initiate a change in cell activity by catalysis of the reaction: ATP protein serine = ADP + protein serine phosphate, and ATP + protein threonine = ADP + protein threonine phosphate. [EC:2.7.11.30]
GO:0004650	molecular_function	polygalacturonase activity	0	56	UNDER	0.999999999999674	1	1	Catalysis of the random hydrolysis of (1->4)-alpha-D-galactosiduronic linkages in pectate and other galacturonans. [EC:3.2.1.15]
GO:0009658	biological_process	chloroplast organization	0	68	UNDER	0.999999999999708	1	1	A process that is carried out at the cellular level which results in the assembly, arrangement of constituent parts, or disassembly of the chloroplast. [GOC:jid]
GO:0016747	molecular_function	transferase activity, transferring acyl groups other than amino-acyl groups	0	68	UNDER	0.999999999999708	1	1	Catalysis of the transfer of an acyl group, other than amino-acyl, from one compound (donor) to another (acceptor). [GOC:jl]
GO:0045893	biological_process	positive regulation of transcription, DNA-templated	0	68	UNDER	0.999999999999708	1	1
GO:0042545	biological_process	cell wall modification	0	54	UNDER	0.999999999999728	1	1	The series of events leading to chemical and structural alterations of an existing cell wall that can result in loosening, increased extensibility or disassembly. [GOC:jl]
GO:0031146	biological_process	SCF-dependent proteasomal ubiquitin-dependent protein catabolic process	0	54	UNDER	0.999999999999728	1	1	The chemical reactions and pathways resulting in the breakdown of a protein or peptide by hydrolysis of its peptide bonds, initiated by the covalent attachment of ubiquitin, with ubiquitin-protein ligation catalyzed by an SCF (Skp1/Cul1/F-box protein) complex, and mediated by the proteasome. [PMID:15380083]
GO:0006397	biological_process	mRNA processing	0	64	UNDER	0.999999999999728	1	1	Any process involved in the conversion of a primary mRNA transcript into one or more mature mRNA(s) prior to translation into polypeptide. [GOC:mah]
GO:0005777	cellular_component	peroxisome	0	59	UNDER	0.999999999999729	1	1
GO:0090305	biological_process	nucleic acid phosphodiester bond hydrolysis	0	59	UNDER	0.999999999999729	1	1	The nucleic acid metabolic process in which the phosphodiester bonds between nucleotides are cleaved by hydrolysis. [GOC:dph, GOC:tb]
GO:0050660	molecular_function	flavin adenine dinucleotide binding	0	53	UNDER	0.999999999999738	1	1	Interacting selectively and non-covalently with FAD, flavin-adenine dinucleotide, the coenzyme or the prosthetic group of various flavoprotein oxidoreductase enzymes, in either the oxidized form, FAD, or the reduced form, FADH2. [GOC:ai, GOC:imk, ISBN:0198506732]
GO:0000398	biological_process	mRNA splicing, via spliceosome	0	53	UNDER	0.999999999999738	1	1
GO:0004190	molecular_function	aspartic-type endopeptidase activity	0	53	UNDER	0.999999999999738	1	1	Catalysis of the hydrolysis of internal, alpha-peptide bonds in a polypeptide chain by a mechanism in which a water molecule bound by the side chains of aspartic residues at the active center acts as a nucleophile. [ISBN:0198506732]
GO:0018105	biological_process	peptidyl-serine phosphorylation	0	60	UNDER	0.999999999999738	1	1	The phosphorylation of peptidyl-serine to form peptidyl-O-phospho-L-serine. [RESID:AA0037]
GO:0016758	molecular_function	transferase activity, transferring hexosyl groups	0	53	UNDER	0.999999999999738	1	1	Catalysis of the transfer of a hexosyl group from one compound (donor) to another (acceptor). [GOC:jl]
GO:0019843	molecular_function	rRNA binding	0	60	UNDER	0.999999999999738	1	1
GO:0003724	molecular_function	RNA helicase activity	0	53	UNDER	0.999999999999738	1	1
GO:0012505	cellular_component	endomembrane system	0	60	UNDER	0.999999999999738	1	1	A collection of membranous structures involved in transport within the cell. The main components of the endomembrane system are endoplasmic reticulum, Golgi bodies, vesicles, cell membrane and nuclear envelope. Members of the endomembrane system pass materials through each other or though the use of vesicles. [GOC:lh]
GO:0006888	biological_process	endoplasmic reticulum to Golgi vesicle-mediated transport	0	60	UNDER	0.999999999999738	1	1
GO:0071555	biological_process	cell wall organization	0	95	UNDER	0.999999999999755	1	1
GO:0015031	biological_process	protein transport	0	107	UNDER	0.999999999999759	1	1
GO:0022857	molecular_function	transmembrane transporter activity	0	138	UNDER	0.999999999999778	1	1
GO:0008137	molecular_function	NADH dehydrogenase (ubiquinone) activity	0	63	UNDER	0.999999999999782	1	1	Catalysis of the reaction: NADH + ubiquinone + 5 H(+)(in) <=> NAD(+) + ubiquinol + 4 H(+)(out). [EC:7.1.1.2]
GO:0051287	molecular_function	NAD binding	0	63	UNDER	0.999999999999782	1	1
GO:0006357	biological_process	regulation of transcription by RNA polymerase II	0	63	UNDER	0.999999999999782	1	1
GO:0003735	molecular_function	structural constituent of ribosome	1	330	UNDER	0.999999999999788	1	1
GO:0005840	cellular_component	ribosome	0	150	UNDER	0.999999999999793	1	1
GO:0006629	biological_process	lipid metabolic process	0	81	UNDER	0.999999999999811	1	1	The chemical reactions and pathways involving lipids, compounds soluble in an organic solvent but not, or sparingly, in an aqueous solvent. Includes fatty acids; neutral fats, other fatty-acid esters, and soaps; long-chain (fatty) alcohols and waxes; sphingoids and other long-chain bases; glycolipids, phospholipids and sphingolipids; and carotenes, polyprenols, sterols, terpenes and other isopren…
GO:0006457	biological_process	protein folding	0	81	UNDER	0.999999999999811	1	1
GO:0016311	biological_process	dephosphorylation	0	81	UNDER	0.999999999999811	1	1	The process of removing one or more phosphoric (ester or anhydride) residues from a molecule. [ISBN:0198506732]
GO:0046658	cellular_component	anchored component of plasma membrane	0	81	UNDER	0.999999999999811	1	1	The component of the plasma membrane consisting of the gene products that are tethered to the membrane only by a covalently attached anchor, such as a lipid group, that is embedded in the membrane. Gene products with peptide sequences that are embedded in the membrane are excluded from this grouping. [GOC:dos, GOC:mah]
GO:0051539	molecular_function	4 iron, 4 sulfur cluster binding	0	66	UNDER	0.999999999999813	1	1	Interacting selectively and non-covalently with a 4 iron, 4 sulfur (4Fe-4S) cluster; this cluster consists of four iron atoms, with the inorganic sulfur atoms found between the irons and acting as bridging ligands. [GOC:ai, PMID:15952888, Wikipedia:Iron-sulfur_cluster]
GO:0045156	molecular_function	electron transporter, transferring electrons within the cyclic electron transport pathway of photosynthesis activity	0	66	UNDER	0.999999999999813	1	1	Enables the directed movement of electrons within the cyclic electron transport pathway of photosynthesis. [GOC:ai, ISBN:0716731363]
GO:0003723	molecular_function	RNA binding	1	475	UNDER	0.999999999999816	1	1
GO:0006413	biological_process	translational initiation	0	71	UNDER	0.999999999999828	1	1
GO:0016192	biological_process	vesicle-mediated transport	0	65	UNDER	0.999999999999829	1	1
GO:0032259	biological_process	methylation	0	175	UNDER	0.999999999999834	1	1	The process in which a methyl group is covalently attached to a molecule. [GOC:mah]
GO:0009793	biological_process	embryo development ending in seed dormancy	0	82	UNDER	0.999999999999837	1	1	The process whose specific outcome is the progression of the embryo over time, from zygote formation to the end of seed dormancy. An example of this process is found in Arabidopsis thaliana. [GOC:go_curators, GOC:mtg_sensu]
GO:0006633	biological_process	fatty acid biosynthetic process	0	82	UNDER	0.999999999999837	1	1
GO:0008168	molecular_function	methyltransferase activity	0	143	UNDER	0.999999999999837	1	1
GO:0015297	molecular_function	antiporter activity	0	77	UNDER	0.999999999999851	1	1
GO:0005507	molecular_function	copper ion binding	0	80	UNDER	0.999999999999869	1	1	Interacting selectively and non-covalently with copper (Cu) ions. [GOC:ai]
GO:0046777	biological_process	protein autophosphorylation	0	80	UNDER	0.999999999999869	1	1	The phosphorylation by a protein of one or more of its own amino acid residues (cis-autophosphorylation), or residues on an identical protein (trans-autophosphorylation). [ISBN:0198506732]
GO:0045454	biological_process	cell redox homeostasis	0	103	UNDER	0.999999999999879	1	1
GO:0006470	biological_process	protein dephosphorylation	0	103	UNDER	0.999999999999879	1	1	The process of removing one or more phosphoric residues from a protein. [GOC:hb]
GO:0004497	molecular_function	monooxygenase activity	0	103	UNDER	0.999999999999879	1	1	Catalysis of the incorporation of one atom from molecular oxygen into a compound and the reduction of the other atom of oxygen to water. [ISBN:0198506732]
GO:0003743	molecular_function	translation initiation factor activity	0	103	UNDER	0.999999999999879	1	1
GO:0009651	biological_process	response to salt stress	0	74	UNDER	0.999999999999895	1	1	Any process that results in a change in state or activity of a cell or an organism (in terms of movement, secretion, enzyme production, gene expression, etc.) as a result of a stimulus indicating an increase or decrease in the concentration of salt (particularly but not exclusively sodium and chloride ions) in the environment. [GOC:jl]
GO:0005773	cellular_component	vacuole	0	93	UNDER	0.999999999999897	1	1	A closed structure, found only in eukaryotic cells, that is completely surrounded by unit membrane and contains liquid material. Cells contain one or several vacuoles, that may have different functions from each other. Vacuoles have a diverse array of functions. They can act as a storage organelle for nutrients or waste products, as a degradative compartment, as a cost-effective way of increasing…
GO:0003824	molecular_function	catalytic activity	0	83	UNDER	0.999999999999905	1	1	Catalysis of a biochemical reaction at physiological temperatures. In biologically catalyzed reactions, the reactants are known as substrates, and the catalysts are naturally occurring macromolecular substances known as enzymes. Enzymes possess specific binding sites for substrates, and are usually composed wholly or largely of protein, but RNA that has catalytic activity (ribozyme) is often also…
GO:0005802	cellular_component	trans-Golgi network	0	123	UNDER	0.999999999999908	1	1	The network of interconnected tubular and cisternal structures located within the Golgi apparatus on the side distal to the endoplasmic reticulum, from which secretory vesicles emerge. The trans-Golgi network is important in the later stages of protein secretion where it is thought to play a key role in the sorting and targeting of secreted proteins to the correct destination. [GOC:vw, ISBN:08153…
GO:0004553	molecular_function	hydrolase activity, hydrolyzing O-glycosyl compounds	0	86	UNDER	0.999999999999917	1	1
GO:0008017	molecular_function	microtubule binding	0	90	UNDER	0.999999999999925	1	1	Interacting selectively and non-covalently with microtubules, filaments composed of tubulin monomers. [GOC:krc]
GO:0008234	molecular_function	cysteine-type peptidase activity	0	52	UNDER	0.999999999999947	1	1
GO:0003924	molecular_function	GTPase activity	0	144	UNDER	0.999999999999947	1	1
GO:0007018	biological_process	microtubule-based movement	0	52	UNDER	0.999999999999947	1	1	A microtubule-based process that results in the movement of organelles, other microtubules, or other cellular components. Examples include motor-driven movement along microtubules and movement driven by polymerization or depolymerization of microtubules. [GOC:cjm, ISBN:0815316194]
GO:0006364	biological_process	rRNA processing	0	52	UNDER	0.999999999999947	1	1
GO:0005730	cellular_component	nucleolus	0	144	UNDER	0.999999999999947	1	1	A small, dense body one or more of which are present in the nucleus of eukaryotic cells. It is rich in RNA and protein, is not bounded by a limiting membrane, and is not seen during mitosis. Its prime function is the transcription of the nucleolar DNA into 45S ribosomal-precursor RNA, the processing of this RNA into 5.8S, 18S, and 28S components of ribosomal RNA, and the association of these comp…
GO:1990904	cellular_component	ribonucleoprotein complex	0	52	UNDER	0.999999999999947	1	1
GO:0030599	molecular_function	pectinesterase activity	0	51	UNDER	0.99999999999995	1	1	Catalysis of the reaction: pectin + n H2O = n methanol + pectate. [EC:3.1.1.11]
GO:0005743	cellular_component	mitochondrial inner membrane	0	51	UNDER	0.99999999999995	1	1	The inner, i.e. lumen-facing, lipid bilayer of the mitochondrial envelope. It is highly folded to form cristae. [GOC:ai]
GO:0009733	biological_process	response to auxin	0	73	UNDER	0.999999999999952	1	1	Any process that results in a change in state or activity of a cell or an organism (in terms of movement, secretion, enzyme production, gene expression, etc.) as a result of an auxin stimulus. [GOC:jl]
GO:0005874	cellular_component	microtubule	0	78	UNDER	0.999999999999959	1	1	Any of the long, generally straight, hollow tubes of internal diameter 12-15 nm and external diameter 24 nm found in a wide variety of eukaryotic cells; each consists (usually) of 13 protofilaments of polymeric tubulin, staggered in such a manner that the tubulin monomers are arranged in a helical pattern on the microtubular surface, and with the alpha/beta axes of the tubulin subunits parallel t…
GO:0004842	molecular_function	ubiquitin-protein transferase activity	0	124	UNDER	0.999999999999959	1	1
GO:0009536	cellular_component	plastid	0	70	UNDER	0.999999999999962	1	1	Any member of a family of organelles found in the cytoplasm of plants and some protists, which are membrane-bounded and contain DNA. Plant plastids develop from a common type, the proplastid. [GOC:jl, ISBN:0198547684]
GO:0030246	molecular_function	carbohydrate binding	0	99	UNDER	0.999999999999968	1	1
GO:0005768	cellular_component	endosome	0	99	UNDER	0.999999999999968	1	1	A vacuole to which materials ingested by endocytosis are delivered. [ISBN:0198506732, PMID:19696797]
GO:0016705	molecular_function	oxidoreductase activity, acting on paired donors, with incorporation or reduction of molecular oxygen	0	99	UNDER	0.999999999999968	1	1	Catalysis of an oxidation-reduction (redox) reaction in which hydrogen or electrons are transferred from each of two donors, and molecular oxygen is reduced or incorporated into a donor. [GOC:mah]
GO:0042802	molecular_function	identical protein binding	0	33	UNDER	0.999999999999969	1	1	Interacting selectively and non-covalently with an identical protein or proteins. [GOC:jl]
GO:0009317	cellular_component	acetyl-CoA carboxylase complex	0	33	UNDER	0.999999999999969	1	1	A protein complex that catalyzes the first step in long-chain fatty acid biosynthesis. For example, in E. coli the complex is heterohexameric and composed of biotin carbonyl carrier protein, biotin carboxylase and the acetate CoA-transferase complex. [GOC:jl, GOC:mah, PMID:12121720]
GO:0016579	biological_process	protein deubiquitination	0	33	UNDER	0.999999999999969	1	1
GO:0035556	biological_process	intracellular signal transduction	0	84	UNDER	0.999999999999969	1	1
GO:0000028	biological_process	ribosomal small subunit assembly	0	33	UNDER	0.999999999999969	1	1	The aggregation, arrangement and bonding together of constituent RNAs and proteins to form the small ribosomal subunit. [GOC:jl]
GO:0015078	molecular_function	proton transmembrane transporter activity	0	33	UNDER	0.999999999999969	1	1	Enables the transfer of a proton from one side of a membrane to the other. [GOC:ai]
GO:0000079	biological_process	regulation of cyclin-dependent protein serine/threonine kinase activity	0	33	UNDER	0.999999999999969	1	1	Any process that modulates the frequency, rate or extent of cyclin-dependent protein serine/threonine kinase activity. [GOC:go_curators, GOC:pr]
GO:0042773	biological_process	ATP synthesis coupled electron transport	0	33	UNDER	0.999999999999969	1	1	The transfer of electrons through a series of electron donors and acceptors, generating energy that is ultimately used for synthesis of ATP. [ISBN:0716731363]
GO:0016853	molecular_function	isomerase activity	0	33	UNDER	0.999999999999969	1	1	Catalysis of the geometric or structural changes within one molecule. Isomerase is the systematic name for any enzyme of EC class 5. [ISBN:0198506732]
GO:0006099	biological_process	tricarboxylic acid cycle	0	33	UNDER	0.999999999999969	1	1	A nearly universal metabolic pathway in which the acetyl group of acetyl coenzyme A is effectively oxidized to two CO2 and four pairs of electrons are transferred to coenzymes. The acetyl group combines with oxaloacetate to form citrate, which undergoes successive transformations to isocitrate, 2-oxoglutarate, succinyl-CoA, succinate, fumarate, malate, and oxaloacetate again, thus completing the …
GO:0032440	molecular_function	2-alkenal reductase [NAD(P)+] activity	0	84	UNDER	0.999999999999969	1	1	Catalysis of the reaction: n-alkanal + NAD(P)+ = alk-2-enal + NAD(P)H + H+. [EC:1.3.1.74, PMID:16299173]
GO:0005615	cellular_component	extracellular space	0	49	UNDER	0.999999999999971	1	1	That part of a multicellular organism outside the cells proper, usually taken to be outside the plasma membranes, and occupied by fluid. [ISBN:0198547684]
GO:0042910	molecular_function	xenobiotic transmembrane transporter activity	0	49	UNDER	0.999999999999971	1	1
GO:0004724	molecular_function	magnesium-dependent protein serine/threonine phosphatase activity	0	49	UNDER	0.999999999999971	1	1	Catalysis of the reactions: protein serine phosphate + H2O = protein serine + phosphate; and protein threonine phosphate + H2O = protein threonine + phosphate. These reactions require the presence of magnesium. [EC:3.1.3.16]
GO:0009408	biological_process	response to heat	0	49	UNDER	0.999999999999971	1	1
GO:0009853	biological_process	photorespiration	0	22	UNDER	0.999999999999978	1	1	A light-dependent catabolic process occurring concomitantly with photosynthesis in plants (especially C3 plants) whereby dioxygen (O2) is consumed and carbon dioxide (CO2) is evolved. The substrate is glycolate formed in large quantities in chloroplasts from 2-phosphoglycolate generated from ribulose 1,5-bisphosphate by the action of ribulose-bisphosphate carboxylase; the glycolate enters the per…
GO:0006289	biological_process	nucleotide-excision repair	0	22	UNDER	0.999999999999978	1	1
GO:0005764	cellular_component	lysosome	0	22	UNDER	0.999999999999978	1	1	A small lytic vacuole that has cell cycle-independent morphology and is found in most animal cells and that contains a variety of hydrolases, most of which have their maximal activities in the pH range 5-6. The contained enzymes display latency if properly isolated. About 40 different lysosomal hydrolases are known and lysosomes have a great variety of morphologies and functions. [GOC:mah, ISBN:0…
GO:0050790	biological_process	regulation of catalytic activity	0	22	UNDER	0.999999999999978	1	1
GO:0016538	molecular_function	cyclin-dependent protein serine/threonine kinase regulator activity	0	22	UNDER	0.999999999999978	1	1
GO:0006541	biological_process	glutamine metabolic process	0	22	UNDER	0.999999999999978	1	1	The chemical reactions and pathways involving glutamine, 2-amino-4-carbamoylbutanoic acid. [GOC:ai]
GO:0010411	biological_process	xyloglucan metabolic process	0	22	UNDER	0.999999999999978	1	1	The chemical reactions and pathways involving xyloglucan, the cross-linking glycan composed of (1->4)-beta-D-glucan backbone substituted at regular intervals with beta-D-xylosyl-(1->6) residues, which is present in the primary cell wall of most higher plants. [GOC:tair_curators]
GO:0004857	molecular_function	enzyme inhibitor activity	0	22	UNDER	0.999999999999978	1	1
GO:0009707	cellular_component	chloroplast outer membrane	0	27	UNDER	0.999999999999981	1	1	The outer, i.e. cytoplasm-facing, lipid bilayer of the chloroplast envelope. [GOC:tb]
GO:0022904	biological_process	respiratory electron transport chain	0	27	UNDER	0.999999999999981	1	1	A process in which a series of electron carriers operate together to transfer electrons from donors such as NADH and FADH2 to any of several different terminal electron acceptors to generate a transmembrane electrochemical gradient. [GOC:mtg_electron_transport, ISBN:0716720094]
GO:0030173	cellular_component	integral component of Golgi membrane	0	27	UNDER	0.999999999999981	1	1	The component of the Golgi membrane consisting of the gene products and protein complexes having at least some part of their peptide sequence embedded in the hydrophobic region of the membrane. [GOC:go_curators]
GO:0004864	molecular_function	protein phosphatase inhibitor activity	0	27	UNDER	0.999999999999981	1	1
GO:0016413	molecular_function	O-acetyltransferase activity	0	27	UNDER	0.999999999999981	1	1	Catalysis of the transfer of an acetyl group to an oxygen atom on the acceptor molecule. [GOC:ai]
GO:0052716	molecular_function	hydroquinone:oxygen oxidoreductase activity	0	27	UNDER	0.999999999999981	1	1	Catalysis of the reaction: 4 hydroquinone + O2 = 4 benzosemiquinone + 4 H2O. [EC:1.10.3.2]
GO:0046910	molecular_function	pectinesterase inhibitor activity	0	27	UNDER	0.999999999999981	1	1	Stops, prevents or reduces the activity of any pectinesterase enzyme. [GOC:ai, PMID:10880981]
GO:0008483	molecular_function	transaminase activity	0	27	UNDER	0.999999999999981	1	1	Catalysis of the transfer of an amino group to an acceptor, usually a 2-oxo acid. [ISBN:0198506732]
GO:0046274	biological_process	lignin catabolic process	0	27	UNDER	0.999999999999981	1	1	The chemical reactions and pathways resulting in the breakdown of lignins, a class of polymers of phenylpropanoid units. [GOC:ai]
GO:0006281	biological_process	DNA repair	0	69	UNDER	0.999999999999982	1	1	The process of restoring DNA after damage. Genomes are subject to damage by chemical and physical agents in the environment (e.g. UV and ionizing radiations, chemical mutagens, fungal and bacterial toxins, etc.) and by free radicals or alkylating agents endogenously generated in metabolism. DNA is also damaged because of errors during its replication. A variety of different DNA repair pathways ha…
GO:0009706	cellular_component	chloroplast inner membrane	0	69	UNDER	0.999999999999982	1	1	The inner, i.e. lumen-facing, lipid bilayer of the chloroplast envelope; also faces the chloroplast stroma. [GOC:tb]
GO:0051213	molecular_function	dioxygenase activity	0	69	UNDER	0.999999999999982	1	1	Catalysis of an oxidation-reduction (redox) reaction in which both atoms of oxygen from one molecule of O2 are incorporated into the (reduced) product(s) of the reaction. The two atoms of oxygen may be distributed between two different products. [DOI:10.1016/S0040-4020(03)00944-X, GOC:bf]
GO:0006351	biological_process	transcription, DNA-templated	0	104	UNDER	0.999999999999985	1	1
GO:0051082	molecular_function	unfolded protein binding	0	104	UNDER	0.999999999999985	1	1	Interacting selectively and non-covalently with an unfolded protein. [GOC:ai]
GO:0015986	biological_process	ATP synthesis coupled proton transport	0	104	UNDER	0.999999999999985	1	1	The transport of protons across a membrane to generate an electrochemical gradient (proton-motive force) that powers ATP synthesis. [ISBN:0716731363]
GO:0061630	molecular_function	ubiquitin protein ligase activity	0	104	UNDER	0.999999999999985	1	1
GO:0030014	cellular_component	CCR4-NOT complex	0	19	UNDER	0.999999999999986	1	1	The Ccr4-Not complex is an eukaryotically conserved deadenylase that can initiate cytoplasmic mRNA decay, and reduce translation by releasing poly(A)-binding protein (Pab1/PABPC1). Ccr4-Not contains seven core subunits, including two poly(A)-specific exonucleases, Ccr4/CNOT6/CNOT6L and Caf1/Pop2/CNOT7/CNOT8. [GOC:sart, PMID:11113136, PMID:11239395, PMID:22785621, PMID:30601114]
GO:0090378	biological_process	seed trichome elongation	0	19	UNDER	0.999999999999986	1	1	The process in which a seed trichome irreversibly increases in size in one [spatial] dimension or along one axis, resulting in the morphogenesis of the cell. [GOC:tb]
GO:0033290	cellular_component	eukaryotic 48S preinitiation complex	0	19	UNDER	0.999999999999986	1	1
GO:0004298	molecular_function	threonine-type endopeptidase activity	0	19	UNDER	0.999999999999986	1	1	Catalysis of the hydrolysis of internal peptide bonds in a polypeptide chain by a mechanism in which the hydroxyl group of a threonine residue at the active center acts as a nucleophile. [GOC:mah, http://merops.sanger.ac.uk/about/glossary.htm#CATTYPE, http://merops.sanger.ac.uk/about/glossary.htm#ENDOPEPTIDASE]
GO:0044772	biological_process	mitotic cell cycle phase transition	0	19	UNDER	0.999999999999986	1	1	The cell cycle process by which a cell commits to entering the next mitotic cell cycle phase. [GOC:mtg_cell_cycle]
GO:0005811	cellular_component	lipid droplet	0	19	UNDER	0.999999999999986	1	1	An intracellular non-membrane-bounded organelle comprising a matrix of coalesced lipids surrounded by a phospholipid monolayer. May include associated proteins. [GOC:mah, GOC:tb]
GO:0009833	biological_process	plant-type primary cell wall biogenesis	0	19	UNDER	0.999999999999986	1	1	A cellular process that results in the biosynthesis of constituent macromolecules, assembly, and arrangement of constituent parts of cellulose and pectin-containing cell walls that form adjacent to the middle lamella following cell division and during cell expansion. An example of this is found in Arabidopsis thaliana. [GOC:lr, GOC:mtg_sensu]
GO:0031072	molecular_function	heat shock protein binding	0	19	UNDER	0.999999999999986	1	1	Interacting selectively and non-covalently with a heat shock protein, any protein synthesized or activated in response to heat shock. [GOC:mah, GOC:vw]
GO:0016573	biological_process	histone acetylation	0	19	UNDER	0.999999999999986	1	1	The modification of a histone by the addition of an acetyl group. [GOC:ai]
GO:2001295	biological_process	malonyl-CoA biosynthetic process	0	19	UNDER	0.999999999999986	1	1	The chemical reactions and pathways resulting in the formation of malonyl-CoA, the S-malonyl derivative of coenzyme A. [GOC:yaf, UniPathway:UPA00655]
GO:0097602	molecular_function	cullin family protein binding	0	19	UNDER	0.999999999999986	1	1	Interacting selectively and non-covalently with any member of the cullin family, hydrophobic proteins that act as scaffolds for ubiquitin ligases (E3). [GOC:ha, InterPro:IPR016158, PMID:18698375]
GO:0004725	molecular_function	protein tyrosine phosphatase activity	0	19	UNDER	0.999999999999986	1	1	Catalysis of the reaction: protein tyrosine phosphate + H2O = protein tyrosine + phosphate. [EC:3.1.3.48]
GO:0009982	molecular_function	pseudouridine synthase activity	0	19	UNDER	0.999999999999986	1	1
GO:0035335	biological_process	peptidyl-tyrosine dephosphorylation	0	19	UNDER	0.999999999999986	1	1	The removal of phosphoric residues from peptidyl-O-phospho-tyrosine to form peptidyl-tyrosine. [GOC:bf]
GO:0005643	cellular_component	nuclear pore	0	19	UNDER	0.999999999999986	1	1
GO:0004402	molecular_function	histone acetyltransferase activity	0	19	UNDER	0.999999999999986	1	1
GO:0001228	molecular_function	DNA-binding transcription activator activity, RNA polymerase II-specific	0	19	UNDER	0.999999999999986	1	1
GO:0043666	biological_process	regulation of phosphoprotein phosphatase activity	0	19	UNDER	0.999999999999986	1	1
GO:0004620	molecular_function	phospholipase activity	0	19	UNDER	0.999999999999986	1	1	Catalysis of the hydrolysis of a glycerophospholipid. [ISBN:0198506732]
GO:0016743	molecular_function	carboxyl- or carbamoyltransferase activity	0	19	UNDER	0.999999999999986	1	1	Catalysis of the transfer of a carboxyl- or carbamoyl group from one compound (donor) to another (acceptor). [GOC:jl]
GO:0097502	biological_process	mannosylation	0	19	UNDER	0.999999999999986	1	1	The covalent attachment of a mannose residue to a substrate molecule. [GOC:cjm]
GO:0008553	molecular_function	proton-exporting ATPase activity, phosphorylative mechanism	0	19	UNDER	0.999999999999986	1	1
GO:0015934	cellular_component	large ribosomal subunit	0	19	UNDER	0.999999999999986	1	1	The larger of the two subunits of a ribosome. Two sites on the ribosomal large subunit are involved in translation, namely the aminoacyl site (A site) and peptidyl site (P site). [ISBN:0198506732]
GO:0007015	biological_process	actin filament organization	0	19	UNDER	0.999999999999986	1	1	A process that is carried out at the cellular level which results in the assembly, arrangement of constituent parts, or disassembly of cytoskeletal structures comprising actin filaments. Includes processes that control the spatial distribution of actin filaments, such as organizing filaments into meshworks, bundles, or other structures, as by cross-linking. [GOC:mah]
GO:0048366	biological_process	leaf development	0	19	UNDER	0.999999999999986	1	1	The process whose specific outcome is the progression of the leaf over time, from its formation to the mature structure. [GOC:go_curators]
GO:0030170	molecular_function	pyridoxal phosphate binding	0	85	UNDER	0.999999999999988	1	1	Interacting selectively and non-covalently with pyridoxal 5' phosphate, 3-hydroxy-5-(hydroxymethyl)-2-methyl4-pyridine carboxaldehyde 5' phosphate, the biologically active form of vitamin B6. [GOC:mah, ISBN:0198506732]
GO:0042626	molecular_function	ATPase-coupled transmembrane transporter activity	0	85	UNDER	0.999999999999988	1	1
GO:0046933	molecular_function	proton-transporting ATP synthase activity, rotational mechanism	0	85	UNDER	0.999999999999988	1	1	Enables the transfer of protons from one side of a membrane to the other according to the reaction: ADP + H2O + phosphate + H+(in) = ATP + H+(out), by a rotational mechanism. [EC:7.1.2.2, TC:3.A.2.1.1]
GO:0006486	biological_process	protein glycosylation	0	72	UNDER	0.999999999999991	1	1
GO:0006406	biological_process	mRNA export from nucleus	0	10	UNDER	0.999999999999993	1	1	The directed movement of mRNA from the nucleus to the cytoplasm. [GOC:ma]
GO:0009628	biological_process	response to abiotic stimulus	0	10	UNDER	0.999999999999993	1	1	Any process that results in a change in state or activity of a cell or an organism (in terms of movement, secretion, enzyme production, gene expression, etc.) as a result of an abiotic (not derived from living organisms) stimulus. [GOC:hb]
GO:0010584	biological_process	pollen exine formation	0	10	UNDER	0.999999999999993	1	1	The formation of the pollen exine. The reticulate pollen wall pattern consists of two layers, exine and intine. [GOC:dhl]
GO:0009627	biological_process	systemic acquired resistance	0	10	UNDER	0.999999999999993	1	1	The salicylic acid mediated response to a pathogen which confers broad spectrum resistance. [GOC:lr, ISBN:0521436125]
GO:0005545	molecular_function	1-phosphatidylinositol binding	0	10	UNDER	0.999999999999993	1	1	Interacting selectively and non-covalently with phosphatidylinositol, any glycophospholipid with its sn-glycerol 3-phosphate residue is esterified to the 1-hydroxyl group of 1D-myo-inositol. [ISBN:0198506732]
GO:0031977	cellular_component	thylakoid lumen	0	10	UNDER	0.999999999999993	1	1	The volume enclosed by a thylakoid membrane. [GOC:mah, GOC:pz]
GO:0010008	cellular_component	endosome membrane	0	10	UNDER	0.999999999999993	1	1	The lipid bilayer surrounding an endosome. [GOC:mah]
GO:0004535	molecular_function	poly(A)-specific ribonuclease activity	0	10	UNDER	0.999999999999993	1	1	Catalysis of the exonucleolytic cleavage of poly(A) to 5'-AMP. [EC:3.1.13.4, ISBN:0198547684]
GO:0051959	molecular_function	dynein light intermediate chain binding	0	10	UNDER	0.999999999999993	1	1	Interacting selectively and non-covalently with a light intermediate chain of the dynein complex. [GOC:bf]
GO:0070469	cellular_component	respirasome	0	10	UNDER	0.999999999999993	1	1	The protein complexes that form the electron transport system (the respiratory chain), associated with a cell membrane, usually the plasma membrane (in prokaryotes) or the inner mitochondrial membrane (on eukaryotes). The respiratory chain complexes transfer electrons from an electron donor to an electron acceptor and are associated with a proton pump to create a transmembrane electrochemical gra…
GO:0006621	biological_process	protein retention in ER lumen	0	10	UNDER	0.999999999999993	1	1	The retention in the endoplasmic reticulum (ER) lumen of soluble resident proteins. Sorting receptors retrieve proteins with ER localization signals, such as KDEL and HDEL sequences or some transmembrane domains, that have escaped to the cis-Golgi network and return them to the ER. Abnormally folded proteins and unassembled subunits are also selectively retained in the ER. [ISBN:0716731363, PMID:…
GO:0051119	molecular_function	sugar transmembrane transporter activity	0	10	UNDER	0.999999999999993	1	1	Enables the transfer of a sugar from one side of a membrane to the other. A sugar is any member of a class of sweet, water-soluble, crystallizable carbohydrates, which are the monosaccharides and smaller oligosaccharides. [GOC:ai, GOC:mtg_transport, ISBN:0815340729]
GO:0008374	molecular_function	O-acyltransferase activity	0	10	UNDER	0.999999999999993	1	1	Catalysis of the transfer of an acyl group to an oxygen atom on the acceptor molecule. [GOC:ai]
GO:2000582	biological_process	positive regulation of ATP-dependent microtubule motor activity, plus-end-directed	0	10	UNDER	0.999999999999993	1	1	Any process that activates or increases the frequency, rate or extent of ATP-dependent microtubule motor activity, plus-end-directed. [GOC:kmv, GOC:vw]
GO:0016161	molecular_function	beta-amylase activity	0	10	UNDER	0.999999999999993	1	1	Catalysis of the reaction: (1,4-alpha-D-glucosyl)(n+1) + H2O = (1,4-alpha-D-glucosyl)(n-1) + alpha-maltose. This reaction is the hydrolysis of 1,4-alpha-glucosidic linkages in polysaccharides so as to remove successive maltose units from the non-reducing ends of the chains. [EC:3.2.1.2]
GO:0007094	biological_process	mitotic spindle assembly checkpoint	0	10	UNDER	0.999999999999993	1	1
GO:0009903	biological_process	chloroplast avoidance movement	0	10	UNDER	0.999999999999993	1	1	The relocation process in which chloroplasts in photosynthetic cells avoid strong light and move away from it in order to preserve the photosynthetic machinery. [GOC:tb, PMID:11978863]
GO:0004784	molecular_function	superoxide dismutase activity	0	10	UNDER	0.999999999999993	1	1
GO:0030026	biological_process	cellular manganese ion homeostasis	0	10	UNDER	0.999999999999993	1	1	Any process involved in the maintenance of an internal steady state of manganese ions at the level of a cell. [GOC:mah]
GO:0003774	molecular_function	motor activity	0	10	UNDER	0.999999999999993	1	1	Catalysis of the generation of force resulting either in movement along a microfilament or microtubule, or in torque resulting in membrane scission, coupled to the hydrolysis of a nucleoside triphosphate. [GOC:mah, GOC:vw, ISBN:0815316194, PMID:11242086]
GO:0034755	biological_process	iron ion transmembrane transport	0	10	UNDER	0.999999999999993	1	1
GO:0006352	biological_process	DNA-templated transcription, initiation	0	10	UNDER	0.999999999999993	1	1	Any process involved in the assembly of the RNA polymerase preinitiation complex (PIC) at the core promoter region of a DNA template, resulting in the subsequent synthesis of RNA from that promoter. The initiation phase includes PIC assembly and the formation of the first few bonds in the RNA chain, including abortive initiation, which occurs when the first few nucleotides are repeatedly synthesi…
GO:0032875	biological_process	regulation of DNA endoreduplication	0	10	UNDER	0.999999999999993	1	1	Any process that modulates the frequency, rate or extent of DNA endoreduplication. [GOC:mah]
GO:0009690	biological_process	cytokinin metabolic process	0	10	UNDER	0.999999999999993	1	1	The chemical reactions and pathways involving cytokinins, a class of adenine-derived compounds that can function in plants as growth regulators. [ISBN:0387969845]
GO:0005741	cellular_component	mitochondrial outer membrane	0	10	UNDER	0.999999999999993	1	1	The outer, i.e. cytoplasm-facing, lipid bilayer of the mitochondrial envelope. [GOC:ai]
GO:0016459	cellular_component	myosin complex	0	10	UNDER	0.999999999999993	1	1	A protein complex, formed of one or more myosin heavy chains plus associated light chains and other proteins, that functions as a molecular motor; uses the energy of ATP hydrolysis to move actin filaments or to move vesicles or other cargo on fixed actin filaments; has magnesium-ATPase activity and binds actin. Myosin classes are distinguished based on sequence features of the motor, or head, dom…
GO:0009825	biological_process	multidimensional cell growth	0	10	UNDER	0.999999999999993	1	1	The process in which a cell irreversibly increases in size in two or three [spatial] dimensions or along two or three axes. [ISBN:0943088399]
GO:0031410	cellular_component	cytoplasmic vesicle	0	10	UNDER	0.999999999999993	1	1
GO:0019139	molecular_function	cytokinin dehydrogenase activity	0	10	UNDER	0.999999999999993	1	1
GO:0006995	biological_process	cellular response to nitrogen starvation	0	10	UNDER	0.999999999999993	1	1	Any process that results in a change in state or activity of a cell (in terms of movement, secretion, enzyme production, gene expression, etc.) as a result of deprivation of nitrogen. [GOC:jl]
GO:0009927	molecular_function	histidine phosphotransfer kinase activity	0	10	UNDER	0.999999999999993	1	1	Serves as a phospho-His intermediate enabling the transfer of phospho group between a hybrid kinase and a response regulator. [PMID:11842140]
GO:0031490	molecular_function	chromatin DNA binding	0	10	UNDER	0.999999999999993	1	1	Interacting selectively and non-covalently with DNA that is assembled into chromatin. [GOC:mah]
GO:0000723	biological_process	telomere maintenance	0	10	UNDER	0.999999999999993	1	1	Any process that contributes to the maintenance of proper telomeric length and structure by affecting and monitoring the activity of telomeric proteins, the length of telomeric DNA and the replication and repair of the DNA. These processes includes those that shorten, lengthen, replicate and repair the telomeric DNA sequences. [GOC:BHF, GOC:BHF_telomere, GOC:elh, GOC:rl, PMID:11092831]
GO:0006303	biological_process	double-strand break repair via nonhomologous end joining	0	10	UNDER	0.999999999999993	1	1	The repair of a double-strand break in DNA in which the two broken ends are rejoined with little or no sequence complementarity. Information at the DNA ends may be lost due to the modification of broken DNA ends. This term covers instances of separate pathways, called classical (or canonical) and alternative nonhomologous end joining (C-NHEJ and A-NHEJ). These in turn may further branch into sub-…
GO:0009904	biological_process	chloroplast accumulation movement	0	10	UNDER	0.999999999999993	1	1	The relocation process in which chloroplasts in photosynthetic cells move toward a brighter area in a cell to optimize photosynthesis. [GOC:tb, PMID:11978863]
GO:0035434	biological_process	copper ion transmembrane transport	0	10	UNDER	0.999999999999993	1	1
GO:0000302	biological_process	response to reactive oxygen species	0	10	UNDER	0.999999999999993	1	1	Any process that results in a change in state or activity of a cell or an organism (in terms of movement, secretion, enzyme production, gene expression, etc.) as a result of a reactive oxygen species stimulus. Reactive oxygen species include singlet oxygen, superoxide, and oxygen free radicals. [GOC:krc]
GO:0010206	biological_process	photosystem II repair	0	10	UNDER	0.999999999999993	1	1	Proteolysis of the damaged D1 protein and re-assembly of a new D1 subunit in the photosystem II following photoinhibition. [GOC:sm]
GO:0043169	molecular_function	cation binding	0	10	UNDER	0.999999999999993	1	1	Interacting selectively and non-covalently with cations, charged atoms or groups of atoms with a net positive charge. [GOC:jl]
GO:0003725	molecular_function	double-stranded RNA binding	0	10	UNDER	0.999999999999993	1	1	Interacting selectively and non-covalently with double-stranded RNA. [GOC:jl]
GO:0005384	molecular_function	manganese ion transmembrane transporter activity	0	10	UNDER	0.999999999999993	1	1	Enables the transfer of manganese (Mn) ions from one side of a membrane to the other. [GOC:dgf]
GO:0032436	biological_process	positive regulation of proteasomal ubiquitin-dependent protein catabolic process	0	10	UNDER	0.999999999999993	1	1	Any process that activates or increases the frequency, rate or extent of the breakdown of a protein or peptide by hydrolysis of its peptide bonds, initiated by the covalent attachment of ubiquitin, and mediated by the proteasome. [GOC:mah]
GO:0000176	cellular_component	nuclear exosome (RNase complex)	0	10	UNDER	0.999999999999993	1	1	A ribonuclease complex that has 3-prime to 5-prime processive and distributive hydrolytic exoribonuclease activity and endoribonuclease activity, producing 5-prime-phosphomonoesters. Participates in a multitude of cellular RNA processing and degradation events preventing nuclear export and/or translation of aberrant RNAs. Restricted to processing linear and circular single-stranded RNAs (ssRNA) o…
GO:0005086	molecular_function	ARF guanyl-nucleotide exchange factor activity	0	10	UNDER	0.999999999999993	1	1	Stimulates the exchange of guanyl nucleotides associated with the GTPase ARF. Under normal cellular physiological conditions, the concentration of GTP is higher than that of GDP, favoring the replacement of GDP by GTP in association with the GTPase. [GOC:mah]
GO:0006302	biological_process	double-strand break repair	0	10	UNDER	0.999999999999993	1	1	The repair of double-strand breaks in DNA via homologous and nonhomologous mechanisms to reform a continuous DNA helix. [GOC:elh]
GO:0008865	molecular_function	fructokinase activity	0	10	UNDER	0.999999999999993	1	1	Catalysis of the reaction: ATP + D-fructose = ADP + D-fructose 6-phosphate. [EC:2.7.1.4]
GO:0008081	molecular_function	phosphoric diester hydrolase activity	0	10	UNDER	0.999999999999993	1	1
GO:0016279	molecular_function	protein-lysine N-methyltransferase activity	0	10	UNDER	0.999999999999993	1	1	Catalysis of the transfer of a methyl group from S-adenosyl-L-methionine to the epsilon-amino group of a lysine residue in a protein substrate. [PMID:12054878]
GO:0031491	molecular_function	nucleosome binding	0	10	UNDER	0.999999999999993	1	1	Interacting selectively and non-covalently with a nucleosome, a complex comprised of DNA wound around a multisubunit core and associated proteins, which forms the primary packing unit of DNA into higher order structures. [GOC:mah]
GO:0008541	cellular_component	proteasome regulatory particle, lid subcomplex	0	10	UNDER	0.999999999999993	1	1	The subcomplex of the proteasome regulatory particle that forms the peripheral lid, which is added on top of the base subcomplex. [GOC:rb]
GO:0000272	biological_process	polysaccharide catabolic process	0	10	UNDER	0.999999999999993	1	1
GO:0009691	biological_process	cytokinin biosynthetic process	0	10	UNDER	0.999999999999993	1	1	The chemical reactions and pathways resulting in the formation of cytokinins, a class of adenine-derived compounds that can function in plants as growth regulators. [ISBN:0387969845]
GO:0102229	molecular_function	amylopectin maltohydrolase activity	0	10	UNDER	0.999999999999993	1	1	Catalysis of the reaction: n H2O + an exposed unphosphorylated, unbranched malto-oligosaccharide tail on amylopectin <=> amylopectin + maltose. [EC:3.2.1.2, GOC:pz]
GO:0012507	cellular_component	ER to Golgi transport vesicle membrane	0	10	UNDER	0.999999999999993	1	1
GO:0006383	biological_process	transcription by RNA polymerase III	0	10	UNDER	0.999999999999993	1	1
GO:0000124	cellular_component	SAGA complex	0	10	UNDER	0.999999999999993	1	1	A SAGA-type histone acetyltransferase complex that contains Spt8 (in budding yeast) or a homolog thereof; additional polypeptides include Spt group, consisting of Spt7, Spt3, and Spt20/Ada5, which interact with the TATA-binding protein (TBP); the Ada group, consisting of Ada1, Ada2, Ada3, Ada4/Gcn5, and Ada5/Spt20, which is functionally linked to the nucleosomal HAT activity; Tra1, an ATM/PI-3 ki…
GO:0043023	molecular_function	ribosomal large subunit binding	0	10	UNDER	0.999999999999993	1	1	Interacting selectively and non-covalently with any part of the larger ribosomal subunit. [GOC:go_curators]
GO:0090630	biological_process	activation of GTPase activity	0	10	UNDER	0.999999999999993	1	1
GO:0009873	biological_process	ethylene-activated signaling pathway	0	10	UNDER	0.999999999999993	1	1	A series of molecular signals generated by the reception of ethylene (ethene, C2H4) by a receptor and ending with modulation of a cellular process, e.g. transcription. [GOC:jy, PMID:24012247]
GO:0010087	biological_process	phloem or xylem histogenesis	0	10	UNDER	0.999999999999993	1	1	The process whose specific outcome is the progression of phloem and/or xylem over time, from formation to the mature structure. An example of this process is found in Arabidopsis thaliana. [GOC:mtg_sensu, GOC:tb]
GO:2000022	biological_process	regulation of jasmonic acid mediated signaling pathway	0	10	UNDER	0.999999999999993	1	1	Any process that modulates the frequency, rate or extent of jasmonic acid mediated signaling pathway. [GOC:obol]
GO:0045505	molecular_function	dynein intermediate chain binding	0	10	UNDER	0.999999999999993	1	1	Interacting selectively and non-covalently with an intermediate chain of the dynein complex. [GOC:bf]
GO:0019904	molecular_function	protein domain specific binding	0	10	UNDER	0.999999999999993	1	1	Interacting selectively and non-covalently with a specific domain of a protein. [GOC:go_curators]
GO:0005663	cellular_component	DNA replication factor C complex	0	10	UNDER	0.999999999999993	1	1	A complex that loads the DNA polymerase processivity factor proliferating cell nuclear antigen (PCNA) onto DNA, thereby permitting processive DNA synthesis catalyzed by DNA polymerase. In eukaryotes the complex consists of five polypeptides. [PMID:14614842, PMID:14646196, PMID:16172520]
GO:0009630	biological_process	gravitropism	0	10	UNDER	0.999999999999993	1	1	The orientation of plant parts under the stimulation of gravity. [ISBN:0198547684]
GO:0030234	molecular_function	enzyme regulator activity	0	10	UNDER	0.999999999999993	1	1
GO:0015698	biological_process	inorganic anion transport	0	10	UNDER	0.999999999999993	1	1	The directed movement of inorganic anions into, out of or within a cell, or between cells, by means of some agent such as a transporter or pore. Inorganic anions are atoms or small molecules with a negative charge which do not contain carbon in covalent linkage. [GOC:krc]
GO:0006616	biological_process	SRP-dependent cotranslational protein targeting to membrane, translocation	0	10	UNDER	0.999999999999993	1	1	The process during cotranslational membrane targeting wherein proteins move across a membrane. SRP and its receptor initiate the transfer of the nascent chain across the endoplasmic reticulum (ER) membrane; they then dissociate from the chain, which is transferred to a set of transmembrane proteins, collectively called the translocon. Once the nascent chain translocon complex is assembled, the el…
GO:0007186	biological_process	G protein-coupled receptor signaling pathway	0	10	UNDER	0.999999999999993	1	1
GO:0001510	biological_process	RNA methylation	0	10	UNDER	0.999999999999993	1	1	Posttranscriptional addition of a methyl group to either a nucleotide or 2'-O ribose in a polyribonucleotide. Usually uses S-adenosylmethionine as a cofactor. [GOC:hjd]
GO:0030148	biological_process	sphingolipid biosynthetic process	0	10	UNDER	0.999999999999993	1	1	The chemical reactions and pathways resulting in the formation of sphingolipids, any of a class of lipids containing the long-chain amine diol sphingosine or a closely related base (a sphingoid). [GOC:mah, ISBN:0198506732]
GO:0043229	cellular_component	intracellular organelle	0	10	UNDER	0.999999999999993	1	1	Organized structure of distinctive morphology and function, occurring within the cell. Includes the nucleus, mitochondria, plastids, vacuoles, vesicles, ribosomes and the cytoskeleton. Excludes the plasma membrane. [GOC:go_curators]
GO:0005815	cellular_component	microtubule organizing center	0	4	UNDER	0.999999999999994	1	1	An intracellular structure that can catalyze gamma-tubulin-dependent microtubule nucleation and that can anchor microtubules by interacting with their minus ends, plus ends or sides. [GOC:vw, ISBN:0815316194, PMID:17072892, PMID:17245416, Wikipedia:Microtubule_organizing_center]
GO:1901642	biological_process	nucleoside transmembrane transport	0	4	UNDER	0.999999999999994	1	1	The directed movement of nucleoside across a membrane. [GOC:pr, GOC:TermGenie]
GO:0004861	molecular_function	cyclin-dependent protein serine/threonine kinase inhibitor activity	0	4	UNDER	0.999999999999994	1	1	Stops, prevents or reduces the activity of a cyclin-dependent protein serine/threonine kinase. [GOC:mah, GOC:pr]
GO:0004040	molecular_function	amidase activity	0	4	UNDER	0.999999999999994	1	1	Catalysis of the reaction: a monocarboxylic acid amide + H2O = a monocarboxylate + NH3. [EC:3.5.1.4]
GO:0071035	biological_process	nuclear polyadenylation-dependent rRNA catabolic process	0	4	UNDER	0.999999999999994	1	1	The chemical reactions and pathways occurring in the nucleus and resulting in the breakdown of a ribosomal RNA (rRNA) molecule, including RNA fragments released as part of processing the primary transcript into multiple mature rRNA species, initiated by the enzymatic addition of a sequence of adenylyl residues (polyadenylation) at the 3' end the target rRNA. [GOC:dgf, GOC:krc, PMID:15173578, PMID…
GO:0004749	molecular_function	ribose phosphate diphosphokinase activity	0	4	UNDER	0.999999999999994	1	1	Catalysis of the reaction: D-ribose 5-phosphate + ATP = 5-phospho-alpha-D-ribose 1-diphosphate + AMP + 2 H(+). [EC:2.7.6.1, RHEA:15609]
GO:1901701	biological_process	cellular response to oxygen-containing compound	0	4	UNDER	0.999999999999994	1	1	Any process that results in a change in state or activity of a cell (in terms of movement, secretion, enzyme production, gene expression, etc.) as a result of an oxygen-containing compound stimulus. [GOC:pr, GOC:TermGenie]
GO:0000062	molecular_function	fatty-acyl-CoA binding	0	4	UNDER	0.999999999999994	1	1	Interacting selectively and non-covalently with acyl-CoA, any derivative of coenzyme A in which the sulfhydryl group is in thiolester linkage with a fatty acyl group. [GOC:jl, ISBN:0198506732]
GO:0033169	biological_process	histone H3-K9 demethylation	0	4	UNDER	0.999999999999994	1	1	The modification of histone H3 by the removal of a methyl group from lysine at position 9 of the histone. [GOC:mah]
GO:0004345	molecular_function	glucose-6-phosphate dehydrogenase activity	0	4	UNDER	0.999999999999994	1	1	Catalysis of the reaction: D-glucose 6-phosphate + NADP+ = D-glucono-1,5-lactone 6-phosphate + NADPH + H+. [EC:1.1.1.49]
GO:0070330	molecular_function	aromatase activity	0	4	UNDER	0.999999999999994	1	1	Catalysis of the reduction of an aliphatic ring to yield an aromatic ring. [GOC:cb]
GO:0010039	biological_process	response to iron ion	0	4	UNDER	0.999999999999994	1	1	Any process that results in a change in state or activity of a cell or an organism (in terms of movement, secretion, enzyme production, gene expression, etc.) as a result of an iron ion stimulus. [GOC:sm]
GO:0006101	biological_process	citrate metabolic process	0	4	UNDER	0.999999999999994	1	1	The chemical reactions and pathways involving citrate, 2-hydroxy-1,2,3-propanetricarboyxlate. Citrate is widely distributed in nature and is an important intermediate in the TCA cycle and the glyoxylate cycle. [ISBN:0198506732]
GO:0008794	molecular_function	arsenate reductase (glutaredoxin) activity	0	4	UNDER	0.999999999999994	1	1	Catalysis of the reaction: arsenate + reduced glutaredoxin = arsenite + oxidized glutaredoxin. Glutaredoxin functions as the electron donor for arsenate reduction. The electron flow therefore is ( NADPH -> glutathione reductase (EC:1.6.4.2) -> ) glutathione -> glutaredoxin -> arsenate reductase, i.e. glutathione is reduced by glutathione reductase and glutaredoxin is reduced by glutathione. [EC:1…
GO:0071108	biological_process	protein K48-linked deubiquitination	0	4	UNDER	0.999999999999994	1	1	A protein deubiquitination process in which a K48-linked ubiquitin chain, i.e. a polymer of ubiquitin formed by linkages between lysine residues at position 48 of the ubiquitin monomers, is removed from a protein. [GOC:mah]
GO:0003856	molecular_function	3-dehydroquinate synthase activity	0	4	UNDER	0.999999999999994	1	1	Catalysis of the reaction: 7-phospho-2-dehydro-3-deoxy-D-arabino-heptonate = 3-dehydroquinate + phosphate. [EC:4.2.3.4, RHEA:21968]
GO:0000839	cellular_component	Hrd1p ubiquitin ligase ERAD-L complex	0	4	UNDER	0.999999999999994	1	1	A multiprotein complex that recognizes and ubiquitinates proteins with misfolded luminal domains during ER-associated protein degradation (ERAD). In S. cerevisiae, this complex contains the ubiquitin ligase Hrd1p. [GOC:elh, PMID:16873065, PMID:16873066]
GO:0008460	molecular_function	dTDP-glucose 4,6-dehydratase activity	0	4	UNDER	0.999999999999994	1	1	Catalysis of the reaction: dTDP-glucose = dTDP-4-dehydro-6-deoxy-alpha-D-glucose + H(2)O. [EC:4.2.1.46, RHEA:17221]
GO:0006275	biological_process	regulation of DNA replication	0	4	UNDER	0.999999999999994	1	1	Any process that modulates the frequency, rate or extent of DNA replication. [GOC:go_curators]
GO:0051209	biological_process	release of sequestered calcium ion into cytosol	0	4	UNDER	0.999999999999994	1	1	The process in which calcium ions sequestered in the endoplasmic reticulum, Golgi apparatus or mitochondria are released into the cytosolic compartment. [GOC:dph, GOC:hjd, GOC:mtg_lung, PMID:1814929]
GO:0051567	biological_process	histone H3-K9 methylation	0	4	UNDER	0.999999999999994	1	1	The modification of histone H3 by addition of one or more methyl groups to lysine at position 9 of the histone. [GOC:ai, GOC:pr]
GO:0042407	biological_process	cristae formation	0	4	UNDER	0.999999999999994	1	1	The assembly of cristae, the inwards folds of the inner mitochondrial membrane. [GOC:jl, ISBN:0198506732]
GO:0097177	molecular_function	mitochondrial ribosome binding	0	4	UNDER	0.999999999999994	1	1	Interacting selectively and non-covalently with any part of a mitochondrial ribosome, a ribosome found in the mitochondrion of a eukaryotic cell. [GOC:ans, PMID:20739282]
GO:0004691	molecular_function	cAMP-dependent protein kinase activity	0	4	UNDER	0.999999999999994	1	1
GO:2000280	biological_process	regulation of root development	0	4	UNDER	0.999999999999994	1	1	Any process that modulates the frequency, rate or extent of root development. [GOC:obol]
GO:0016514	cellular_component	SWI/SNF complex	0	4	UNDER	0.999999999999994	1	1	A SWI/SNF-type complex that contains 8 to 14 proteins, including both conserved (core) and nonconserved components; contains the ATPase product of the yeast SNF2 or mammalian SMARCA4/BAF190A/BRG1 gene, or an ortholog thereof. [GOC:bhm, PMID:12672490]
GO:0052654	molecular_function	L-leucine transaminase activity	0	4	UNDER	0.999999999999994	1	1	Catalysis of the reaction: 2-oxoglutarate + L-leucine = 4-methyl-2-oxopentanoate + L-glutamatic acid. [EC:2.6.1.42, MetaCyc:BRANCHED-CHAINAMINOTRANSFERLEU-RXN]
GO:0043968	biological_process	histone H2A acetylation	0	4	UNDER	0.999999999999994	1	1	The modification of histone H2A by the addition of an acetyl group. [GOC:jl]
GO:1901800	biological_process	positive regulation of proteasomal protein catabolic process	0	4	UNDER	0.999999999999994	1	1	Any process that activates or increases the frequency, rate or extent of proteasomal protein catabolic process. [GOC:BHF, GOC:rl, GOC:TermGenie, PMID:21669198]
GO:0000445	cellular_component	THO complex part of transcription export complex	0	4	UNDER	0.999999999999994	1	1	The THO complex when it is part of the TREX (TRanscription EXport) complex that is involved in coupling transcription to export of mRNAs to the cytoplasm. In S. cerevisiae, it is composed of four subunits: Hpr1, Tho2, Thp1, and Mft1, while the human complex is composed of 7 subunits. [GOC:krc, PMID:11060033, PMID:11979277, PMID:16983072]
GO:0006282	biological_process	regulation of DNA repair	0	4	UNDER	0.999999999999994	1	1	Any process that modulates the frequency, rate or extent of DNA repair. [GOC:go_curators]
GO:0060261	biological_process	positive regulation of transcription initiation from RNA polymerase II promoter	0	4	UNDER	0.999999999999994	1	1	Any process that increases the rate, frequency or extent of a process involved in starting transcription from an RNA polymerase II promoter. [GOC:dph, GOC:tb, GOC:txnOH]
GO:0034719	cellular_component	SMN-Sm protein complex	0	4	UNDER	0.999999999999994	1	1	A protein complex formed by the association of several methylated Sm proteins with the SMN complex; the latter contains the survival motor neuron (SMN) protein and at least eight additional integral components, including the Gemin2-8 and unrip proteins; additional proteins, including galectin-1 and galectin-3, are also found in the SMN-SM complex. The SMN-Sm complex is involved in spliceosomal sn…
GO:0055129	biological_process	L-proline biosynthetic process	0	4	UNDER	0.999999999999994	1	1	The chemical reactions and pathways resulting in the formation of L-proline, an L-enantiomer of a chiral, cyclic, nonessential alpha-amino acid found in peptide linkage in proteins. [GOC:ecd]
GO:0035371	cellular_component	microtubule plus-end	0	4	UNDER	0.999999999999994	1	1	The growing (plus) end of a microtubule. In vitro, microtubules polymerize more quickly at the plus end than at the minus end. In vivo, microtubule growth occurs only at the plus end, and the plus end switches between periods of growth and shortening, a behavior known as dynamic instability. [GOC:bf, GOC:lb, PMID:12700769, PMID:16643273]
GO:0017116	molecular_function	single-stranded DNA helicase activity	0	4	UNDER	0.999999999999994	1	1
GO:0006813	biological_process	potassium ion transport	0	4	UNDER	0.999999999999994	1	1
GO:0044206	biological_process	UMP salvage	0	4	UNDER	0.999999999999994	1	1	Any process which produces UMP, uridine monophosphate, from derivatives of it (e.g. cytidine, uridine, cytosine) without de novo synthesis. [GOC:ecd, PMID:15096496]
GO:0047631	molecular_function	ADP-ribose diphosphatase activity	0	4	UNDER	0.999999999999994	1	1	Catalysis of the reaction: ADP-ribose + H2O = AMP + D-ribose 5-phosphate. [EC:3.6.1.13, MetaCyc:ADP-RIBOSE-PYROPHOSPHATASE-RXN]
GO:0009099	biological_process	valine biosynthetic process	0	4	UNDER	0.999999999999994	1	1	The chemical reactions and pathways resulting in the formation of valine, 2-amino-3-methylbutanoic acid. [GOC:ai]
GO:0002183	biological_process	cytoplasmic translational initiation	0	4	UNDER	0.999999999999994	1	1	The process preceding formation of the peptide bond between the first two amino acids of a protein in the cytoplasm. This includes the formation of a complex of the ribosome, mRNA or circRNA, and an initiation complex that contains the first aminoacyl-tRNA. [GOC:hjd]
GO:0080188	biological_process	gene silencing by RNA-directed DNA methylation	0	4	UNDER	0.999999999999994	1	1	An epigenetic RNA-based gene silencing process first elucidated in plants whereby 24-nt small interfering RNAs (siRNAs) guide DNA methyltransferases to the siRNA-generating genomic loci and other loci that are homologous to the siRNAs for de novo DNA methylation. In general this process consists of three phases: biogenesis of siRNAs, scaffold RNA production, and the formation of the guiding compl…
GO:0006646	biological_process	phosphatidylethanolamine biosynthetic process	0	4	UNDER	0.999999999999994	1	1	The chemical reactions and pathways resulting in the formation of phosphatidylethanolamine, any of a class of glycerophospholipids in which a phosphatidyl group is esterified to the hydroxyl group of ethanolamine. [ISBN:0198506732]
GO:0010033	biological_process	response to organic substance	0	4	UNDER	0.999999999999994	1	1
GO:0005851	cellular_component	eukaryotic translation initiation factor 2B complex	0	4	UNDER	0.999999999999994	1	1	A multisubunit guanine nucleotide exchange factor which catalyzes the exchange of GDP bound to initiation factor eIF2 for GTP, generating active eIF2-GTP. In humans, it is composed of five subunits, alpha, beta, delta, gamma and epsilon. [PMID:9438375]
GO:0008889	molecular_function	glycerophosphodiester phosphodiesterase activity	0	4	UNDER	0.999999999999994	1	1	Catalysis of the reaction: a glycerophosphodiester + H2O = an alcohol + sn-glycerol 3-phosphate. [EC:3.1.4.46]
GO:0008219	biological_process	cell death	0	4	UNDER	0.999999999999994	1	1	Any biological process that results in permanent cessation of all vital functions of a cell. A cell should be considered dead when any one of the following molecular or morphological criteria is met: (1) the cell has lost the integrity of its plasma membrane; (2) the cell, including its nucleus, has undergone complete fragmentation into discrete bodies (frequently referred to as apoptotic bodies)…
GO:0004351	molecular_function	glutamate decarboxylase activity	0	4	UNDER	0.999999999999994	1	1	Catalysis of the reaction: L-glutamate = 4-aminobutanoate + CO2. [EC:4.1.1.15]
GO:0015018	molecular_function	galactosylgalactosylxylosylprotein 3-beta-glucuronosyltransferase activity	0	4	UNDER	0.999999999999994	1	1	Catalysis of the reaction: UDP-glucuronate + 3-beta-D-galactosyl-4-beta-D-galactosyl-O-beta-D-xylosylprotein = UDP + 3-beta-D-glucuronosyl-3-beta-D-galactosyl-4-beta-D-galactosyl-O-beta-D-xylosylprotein. [EC:2.4.1.135]
GO:0000338	biological_process	protein deneddylation	0	4	UNDER	0.999999999999994	1	1
GO:1902388	molecular_function	ceramide 1-phosphate transfer activity	0	4	UNDER	0.999999999999994	1	1	Removes a ceramide 1-phosphate from a membrane or a monolayer lipid particle, transports it through the aqueous phase while protected in a hydrophobic pocket, and brings it to an acceptor membrane or lipid particle. [GOC:TermGenie, PMID:23863933]
GO:1900055	biological_process	regulation of leaf senescence	0	4	UNDER	0.999999999999994	1	1	Any process that modulates the frequency, rate or extent of leaf senescence. [GOC:TermGenie]
GO:0045047	biological_process	protein targeting to ER	0	4	UNDER	0.999999999999994	1	1	The process of directing proteins towards the endoplasmic reticulum (ER) using signals contained within the protein. One common mechanism uses a 16- to 30-residue signal sequence, typically located at the N-terminus of the protein and containing positively charged amino acids followed by a continuous stretch of hydrophobic residues, which directs the ribosome to the ER membrane and initiates tran…
GO:0004623	molecular_function	phospholipase A2 activity	0	4	UNDER	0.999999999999994	1	1	Catalysis of the reaction: phosphatidylcholine + H2O = 1-acylglycerophosphocholine + a carboxylate. [EC:3.1.1.4]
GO:0006790	biological_process	sulfur compound metabolic process	0	4	UNDER	0.999999999999994	1	1	The chemical reactions and pathways involving the nonmetallic element sulfur or compounds that contain sulfur, such as the amino acids methionine and cysteine or the tripeptide glutathione. [GOC:ai]
GO:0080090	biological_process	regulation of primary metabolic process	0	4	UNDER	0.999999999999994	1	1	Any process that modulates the frequency, rate or extent of the chemical reactions and pathways within a cell or an organism involving those compounds formed as a part of the normal anabolic and catabolic processes. These processes take place in most, if not all, cells of the organism. [PMID:19211694]
GO:0006312	biological_process	mitotic recombination	0	4	UNDER	0.999999999999994	1	1	The exchange, reciprocal or nonreciprocal, of genetic material between one DNA molecule and a homologous region of DNA that occurs during mitotic cell cycles. [GOC:elh]
GO:0051568	biological_process	histone H3-K4 methylation	0	4	UNDER	0.999999999999994	1	1	The modification of histone H3 by addition of one or more methyl groups to lysine at position 4 of the histone. [GOC:ai, GOC:pr]
GO:0004046	molecular_function	aminoacylase activity	0	4	UNDER	0.999999999999994	1	1	Catalysis of the reaction: an N-acyl-L-amino acid + H2O = a carboxylate + an L-amino acid. [EC:3.5.1.14]
GO:0046685	biological_process	response to arsenic-containing substance	0	4	UNDER	0.999999999999994	1	1	Any process that results in a change in state or activity of a cell or an organism (in terms of movement, secretion, enzyme production, gene expression, etc.) as a result of an arsenic stimulus from compounds containing arsenic, including arsenates, arsenites, and arsenides. [GOC:hjd, ISBN:0721662544]
GO:0046739	biological_process	transport of virus in multicellular host	0	4	UNDER	0.999999999999994	1	1	The transport of a virus between cells in a multicellular organism. The cells can be adjacent or spatially separated (e.g. in different tissues or organs). [GOC:bf, GOC:jl, ISBN:0781718325]
GO:0031848	biological_process	protection from non-homologous end joining at telomere	0	4	UNDER	0.999999999999994	1	1	A process that prevents non-homologous end joining at telomere, thereby ensuring that telomeres do not fuse. [GOC:mah]
GO:0016210	molecular_function	naringenin-chalcone synthase activity	0	4	UNDER	0.999999999999994	1	1	Catalysis of the reaction: 3 malonyl-CoA + 4-coumaroyl-CoA = 4 CoA + naringenin chalcone + 3 CO2. [EC:2.3.1.74]
GO:0034982	biological_process	mitochondrial protein processing	0	4	UNDER	0.999999999999994	1	1	The peptide cleavage of mitochondrial proteins, including cleavage contributing to their import. [GOC:curators]
GO:0060548	biological_process	negative regulation of cell death	0	4	UNDER	0.999999999999994	1	1	Any process that decreases the rate or frequency of cell death. Cell death is the specific activation or halting of processes within a cell so that its vital functions markedly cease, rather than simply deteriorating gradually over time, which culminates in cell death. [GOC:BHF, GOC:dph, GOC:tb]
GO:0051781	biological_process	positive regulation of cell division	0	4	UNDER	0.999999999999994	1	1	Any process that activates or increases the frequency, rate or extent of cell division. [GOC:ai]
GO:0050684	biological_process	regulation of mRNA processing	0	4	UNDER	0.999999999999994	1	1	Any process that modulates the frequency, rate or extent of mRNA processing, those processes involved in the conversion of a primary mRNA transcript into a mature mRNA prior to its translation into polypeptide. [GOC:ai]
GO:0009800	biological_process	cinnamic acid biosynthetic process	0	4	UNDER	0.999999999999994	1	1	The chemical reactions and pathways resulting in the formation of cinnamic acid, 3-phenyl-2-propenoic acid. [GOC:jl]
GO:0001682	biological_process	tRNA 5'-leader removal	0	4	UNDER	0.999999999999994	1	1	Generation of the mature 5'-end of the tRNA, usually via an endonucleolytic cleavage by RNase P. [PMID:11592395]
GO:0070125	biological_process	mitochondrial translational elongation	0	4	UNDER	0.999999999999994	1	1	The successive addition of amino acid residues to a nascent polypeptide chain during protein biosynthesis in a mitochondrion. [GOC:mah]
GO:0016790	molecular_function	thiolester hydrolase activity	0	4	UNDER	0.999999999999994	1	1	Catalysis of the reaction: RCO-SR' + H2O = RCOOH + HSR'. This reaction is the hydrolysis of a thiolester bond, an ester formed from a carboxylic acid and a thiol (i.e., RCO-SR'), such as that found in acetyl-coenzyme A. [EC:3.1.2]
GO:0016560	biological_process	protein import into peroxisome matrix, docking	0	4	UNDER	0.999999999999994	1	1	The process in which a complex formed of a peroxisome targeting sequence (PTS) receptor bound to a PTS-bearing protein docks with translocation machinery in the peroxisomal membrane. [PMID:11687502, PMID:11988772, PMID:14754507]
GO:0051762	biological_process	sesquiterpene biosynthetic process	0	4	UNDER	0.999999999999994	1	1	The chemical reactions and pathways resulting in the formation of sesquiterpenes, any of a class of terpenes of the formula C15H24 or a derivative of such a terpene. [GOC:ai]
GO:0071704	biological_process	organic substance metabolic process	0	4	UNDER	0.999999999999994	1	1	The chemical reactions and pathways involving an organic substance, any molecular entity containing carbon. [GOC:mah]
GO:0009567	biological_process	double fertilization forming a zygote and endosperm	0	4	UNDER	0.999999999999994	1	1	Fertilization where one of the two sperm nuclei from the pollen tube fuses with the egg nucleus to form a 2n zygote, and the other fuses with the two polar nuclei to form the 3n primary endosperm nucleus and then develops into the endosperm. The ploidy level of the 2n zygote and 3n primary endosperm nucleus is determined by the ploidy level of the parents involved. An example of this component is…
GO:0042645	cellular_component	mitochondrial nucleoid	0	4	UNDER	0.999999999999994	1	1	The region of a mitochondrion to which the DNA is confined. [GOC:jl]
GO:0042299	molecular_function	lupeol synthase activity	0	4	UNDER	0.999999999999994	1	1	Catalysis of the reaction: (S)-2,3-epoxysqualene = lupeol. This reaction is the cyclization of (S)-2,3-epoxysqualene (2,3-oxidosqualene) to lupeol. [MetaCyc:RXN-111, PMID:9883589]
GO:1990481	biological_process	mRNA pseudouridine synthesis	0	4	UNDER	0.999999999999994	1	1	The intramolecular conversion of uridine to pseudouridine in an mRNA molecule. [PMID:25192136]
GO:0044211	biological_process	CTP salvage	0	4	UNDER	0.999999999999994	1	1	Any process which produces cytidine 5'-triphosphate (CTP) from derivatives of it, without de novo synthesis. [GOC:ecd, GOC:jl, PMID:10501935]
GO:0102250	molecular_function	linear malto-oligosaccharide phosphorylase activity	0	4	UNDER	0.999999999999994	1	1	Catalysis of the reaction: hydrogenphosphate + a linear malto-oligosaccharide = alpha-D-glucose 1-phosphate + a linear malto-oligosaccharide. [EC:2.4.1.1, GOC:pz]
GO:0000070	biological_process	mitotic sister chromatid segregation	0	4	UNDER	0.999999999999994	1	1
GO:0009395	biological_process	phospholipid catabolic process	0	4	UNDER	0.999999999999994	1	1	The chemical reactions and pathways resulting in the breakdown of phospholipids, any lipid containing phosphoric acid as a mono- or diester. [ISBN:0198506732]
GO:0006424	biological_process	glutamyl-tRNA aminoacylation	0	4	UNDER	0.999999999999994	1	1	The process of coupling glutamate to glutamyl-tRNA, catalyzed by glutamyl-tRNA synthetase. The glutamyl-tRNA synthetase is a class-I synthetase. The activated amino acid is transferred to the 2'-OH group of a glutamic acid-accetping tRNA. The 2'-O-aminoacyl-tRNA will ultimately migrate to the 3' position via transesterification. [GOC:mcc, ISBN:0716730510]
GO:0031965	cellular_component	nuclear membrane	0	4	UNDER	0.999999999999994	1	1	Either of the lipid bilayers that surround the nucleus and form the nuclear envelope; excludes the intermembrane space. [GOC:mah, GOC:pz]
GO:0036402	molecular_function	proteasome-activating ATPase activity	0	4	UNDER	0.999999999999994	1	1	Catalysis of the reaction: ATP + H2O = ADP + phosphate, which promotes unfolding of protein substrates, and channel opening of the core proteasome. [GOC:rb, PMID:11430818]
GO:0004407	molecular_function	histone deacetylase activity	0	4	UNDER	0.999999999999994	1	1	Catalysis of the reaction: histone N6-acetyl-L-lysine + H2O = histone L-lysine + acetate. This reaction represents the removal of an acetyl group from a histone, a class of proteins complexed to DNA in chromatin and chromosomes. [EC:3.5.1.98, PMID:9893272]
GO:0003841	molecular_function	1-acylglycerol-3-phosphate O-acyltransferase activity	0	4	UNDER	0.999999999999994	1	1
GO:0051865	biological_process	protein autoubiquitination	0	4	UNDER	0.999999999999994	1	1	The ubiquitination by a protein of one or more of its own amino acid residues, or residues on an identical protein. Ubiquitination occurs on the lysine residue by formation of an isopeptide crosslink. [GOC:ai]
GO:0003883	molecular_function	CTP synthase activity	0	4	UNDER	0.999999999999994	1	1	Catalysis of the reaction: ATP + UTP + NH3 = ADP + phosphate + CTP. [EC:6.3.4.2]
GO:0031380	cellular_component	nuclear RNA-directed RNA polymerase complex	0	4	UNDER	0.999999999999994	1	1	A complex required for RNAi mediated heterochromatin assembly. In S. pombe this contains RNA-directed RNA polymerase, a putative helicase and a protein containing a pap25 associated domain. [GOC:vw, PMID:15607976]
GO:0015189	molecular_function	L-lysine transmembrane transporter activity	0	4	UNDER	0.999999999999994	1	1
GO:0047617	molecular_function	acyl-CoA hydrolase activity	0	4	UNDER	0.999999999999994	1	1
GO:0008441	molecular_function	3'(2'),5'-bisphosphate nucleotidase activity	0	4	UNDER	0.999999999999994	1	1	Catalysis of the reaction: adenosine 3',5'-bisphosphate + H2O = adenosine 5'-phosphate + phosphate. [EC:3.1.3.7]
GO:0080025	molecular_function	phosphatidylinositol-3,5-bisphosphate binding	0	4	UNDER	0.999999999999994	1	1	Interacting selectively and non-covalently with phosphatidylinositol-3,5-bisphosphate, a derivative of phosphatidylinositol in which the inositol ring is phosphorylated at the 3' and 5' positions. [GOC:bf, PMID:18397324]
GO:0004818	molecular_function	glutamate-tRNA ligase activity	0	4	UNDER	0.999999999999994	1	1	Catalysis of the reaction: ATP + L-glutamate + tRNA(Glu) = AMP + diphosphate + L-glutamyl-tRNA(Glu). [EC:6.1.1.17]
GO:0032041	molecular_function	NAD-dependent histone deacetylase activity (H3-K14 specific)	0	4	UNDER	0.999999999999994	1	1	Catalysis of the reaction: histone H3 N6-acetyl-L-lysine (position 14) + H2O = histone H3 L-lysine (position 14) + acetate. This reaction requires the presence of NAD, and represents the removal of an acetyl group from lysine at position 14 of the histone H3 protein. [EC:3.5.1.17, RHEA:24548]
GO:0042594	biological_process	response to starvation	0	4	UNDER	0.999999999999994	1	1	Any process that results in a change in state or activity of a cell or an organism (in terms of movement, secretion, enzyme production, gene expression, etc.) as a result of a starvation stimulus, deprivation of nourishment. [GOC:go_curators]
GO:0016363	cellular_component	nuclear matrix	0	4	UNDER	0.999999999999994	1	1	The dense fibrillar network lying on the inner side of the nuclear membrane. [ISBN:0582227089]
GO:0009831	biological_process	plant-type cell wall modification involved in multidimensional cell growth	0	4	UNDER	0.999999999999994	1	1	The series of events that occur during cell growth that result in chemical or structural changes to existing cell walls of the type composed chiefly of cellulose and pectin. An example of this is found in Arabidopsis thaliana. [GOC:lr, GOC:mtg_sensu]
GO:0030198	biological_process	extracellular matrix organization	0	4	UNDER	0.999999999999994	1	1	A process that is carried out at the cellular level which results in the assembly, arrangement of constituent parts, or disassembly of an extracellular matrix. [GOC:mah]
GO:0009113	biological_process	purine nucleobase biosynthetic process	0	4	UNDER	0.999999999999994	1	1	The chemical reactions and pathways resulting in the formation of purine nucleobases, one of the two classes of nitrogen-containing ring compounds found in DNA and RNA, which include adenine and guanine. [ISBN:0198506732]
GO:0009157	biological_process	deoxyribonucleoside monophosphate biosynthetic process	0	4	UNDER	0.999999999999994	1	1	The chemical reactions and pathways resulting in the formation of a deoxyribonucleoside monophosphate, a compound consisting of a nucleobase linked to a deoxyribose sugar esterified with phosphate on the sugar. [GOC:go_curators, ISBN:0198506732]
GO:0004097	molecular_function	catechol oxidase activity	0	4	UNDER	0.999999999999994	1	1	Catalysis of the reaction: 2 catechol + O2 = 2 1,2-benzoquinone + 2 H2O. [EC:1.10.3.1]
GO:0006360	biological_process	transcription by RNA polymerase I	0	4	UNDER	0.999999999999994	1	1	The synthesis of RNA from a DNA template by RNA polymerase I (RNAP I), originating at an RNAP I promoter. [GOC:jl, GOC:txnOH]
GO:0070531	cellular_component	BRCA1-A complex	0	4	UNDER	0.999999999999994	1	1	A protein complex that contains the BRCA1-BARD1 heterodimer, RAP80/UIMC1, BRCC3/BRCC36, BRE/BRCC45, FAM175A/CCDC98/Abraxas and MERIT40/NBA1, and specifically recognizes and binds K63-linked polyubiquitin chains present on histone H2A and H2AX at DNA damage sites. [GOC:mah, PMID:19261749]
GO:0030497	biological_process	fatty acid elongation	0	4	UNDER	0.999999999999994	1	1	The elongation of a fatty acid chain by the sequential addition of two-carbon units. [ISBN:0716720094]
GO:0004830	molecular_function	tryptophan-tRNA ligase activity	0	4	UNDER	0.999999999999994	1	1	Catalysis of the reaction: ATP + L-tryptophan + tRNA(Trp) = AMP + diphosphate + L-tryptophanyl-tRNA(Trp). [EC:6.1.1.2]
GO:0045727	biological_process	positive regulation of translation	0	4	UNDER	0.999999999999994	1	1
GO:0031110	biological_process	regulation of microtubule polymerization or depolymerization	0	4	UNDER	0.999999999999994	1	1	Any process that modulates the frequency, rate or extent of microtubule polymerization or depolymerization by the addition or removal of tubulin heterodimers from a microtubule. [GOC:mah]
GO:0070062	cellular_component	extracellular exosome	0	4	UNDER	0.999999999999994	1	1	A vesicle that is released into the extracellular region by fusion of the limiting endosomal membrane of a multivesicular body with the plasma membrane. Extracellular exosomes, also simply called exosomes, have a diameter of about 40-100 nm. [GOC:BHF, GOC:mah, GOC:vesicles, PMID:15908444, PMID:17641064, PMID:19442504, PMID:19498381, PMID:22418571, PMID:24009894]
GO:0004566	molecular_function	beta-glucuronidase activity	0	4	UNDER	0.999999999999994	1	1	Catalysis of the reaction: a beta-D-glucuronoside + H2O = an alcohol + D-glucuronate. [EC:3.2.1.31]
GO:0007229	biological_process	integrin-mediated signaling pathway	0	4	UNDER	0.999999999999994	1	1	A series of molecular signals initiated by the binding of extracellular ligand to an integrin on the surface of a target cell, and ending with regulation of a downstream cellular process, e.g. transcription. [GOC:mah, GOC:signaling]
GO:0048658	biological_process	anther wall tapetum development	0	4	UNDER	0.999999999999994	1	1	The process whose specific outcome is the progression of the anther wall tapetum over time, from its formation to the mature structure. [GOC:jid, GOC:sm, GOC:tb]
GO:0016851	molecular_function	magnesium chelatase activity	0	4	UNDER	0.999999999999994	1	1	Catalysis of the reaction: ATP + H(2)O + Mg(2+) + protoporphyrin IX = ADP + 2 H(+) + magnesium protoporphyrin IX + phosphate. [EC:6.6.1.1, RHEA:13961]
GO:0071028	biological_process	nuclear mRNA surveillance	0	4	UNDER	0.999999999999994	1	1	The set of processes involved in identifying and degrading defective or aberrant mRNAs within the nucleus. [GOC:dgf, GOC:krc, PMID:18644474]
GO:0005085	molecular_function	guanyl-nucleotide exchange factor activity	0	4	UNDER	0.999999999999994	1	1
GO:0016272	cellular_component	prefoldin complex	0	4	UNDER	0.999999999999994	1	1	A multisubunit chaperone that is capable of delivering unfolded proteins to cytosolic chaperonin, which it acts as a cofactor for. In humans, the complex is a heterohexamer of two PFD-alpha and four PFD-beta type subunits. In Saccharomyces cerevisiae, it also acts in the nucleus to regulate the rate of elongation by RNA polymerase II via a direct effect on histone dynamics. [GOC:jl, PMID:17384227…
GO:0010928	biological_process	regulation of auxin mediated signaling pathway	0	4	UNDER	0.999999999999994	1	1	Any process that modulates the rate, frequency or extent of auxin mediated signaling pathway. Auxin mediated signaling pathway is the series of molecular signals generated in response to detection of auxin. [GOC:dph, GOC:tb]
GO:0006379	biological_process	mRNA cleavage	0	4	UNDER	0.999999999999994	1	1	Any process in which a pre-mRNA or mRNA molecule is cleaved at specific sites or in a regulated manner. [GOC:mah]
GO:0009249	biological_process	protein lipoylation	0	4	UNDER	0.999999999999994	1	1
GO:0052634	molecular_function	C-19 gibberellin 2-beta-dioxygenase activity	0	4	UNDER	0.999999999999994	1	1	Catalysis of the reaction: a C-19 gibberellin + 2-oxoglutarate + O2 = a C-19 2-beta-hydroxygibberellin + succinate + CO2. C-19 gibberellin refers to a gibberellin with nineteen carbons. [EC:1.14.11.13, GOC:kad]
GO:0009267	biological_process	cellular response to starvation	0	4	UNDER	0.999999999999994	1	1	Any process that results in a change in state or activity of a cell (in terms of movement, secretion, enzyme production, gene expression, etc.) as a result of deprivation of nourishment. [GOC:jl]
GO:0009704	biological_process	de-etiolation	0	4	UNDER	0.999999999999994	1	1	The greening response of plants grown in the dark (etiolated) as a result of chloroplast biogenesis and the accumulation of chlorophyll. [GOC:lr]
GO:0004049	molecular_function	anthranilate synthase activity	0	4	UNDER	0.999999999999994	1	1	Catalysis of the reaction: chorismate + L-glutamine = anthranilate + pyruvate + L-glutamate. [EC:4.1.3.27]
GO:0004809	molecular_function	tRNA (guanine-N2-)-methyltransferase activity	0	4	UNDER	0.999999999999994	1	1	Catalysis of the reaction: S-adenosyl-L-methionine + tRNA containing guanine = S-adenosyl-L-homocysteine + tRNA containing N2-methylguanine. [EC:2.1.1.32]
GO:0009245	biological_process	lipid A biosynthetic process	0	4	UNDER	0.999999999999994	1	1	The chemical reactions and pathways resulting in the formation of lipid A, the glycolipid group of bacterial lipopolysaccharides, consisting of four to six fatty acyl chains linked to two glucosamine residues. Further modifications of the backbone are common. [ISBN:0198506732, PMID:20974832, PMID:22216004]
GO:0048029	molecular_function	monosaccharide binding	0	4	UNDER	0.999999999999994	1	1	Interacting selectively and non-covalently with any monosaccharide. Monosaccharides are the simplest carbohydrates; they are polyhydroxy aldehydes H[CH(OH)]nC(=O)H or polyhydroxy ketones H[CHOH]nC(=O)[CHOH]mH with three or more carbon atoms. They form the constitutional repeating units of oligo- and polysaccharides. [GOC:jid]
GO:0031224	cellular_component	intrinsic component of membrane	0	4	UNDER	0.999999999999994	1	1	The component of a membrane consisting of the gene products having some covalently attached portion, for example part of a peptide sequence or some other covalently attached group such as a GPI anchor, which spans or is embedded in one or both leaflets of the membrane. [GOC:mah]
GO:0051096	biological_process	positive regulation of helicase activity	0	4	UNDER	0.999999999999994	1	1	Any process that activates or increases the activity of a helicase. [GOC:ai]
GO:0102499	molecular_function	SHG alpha-glucan phosphorylase activity	0	4	UNDER	0.999999999999994	1	1	Catalysis of the reaction: hydrogenphosphate + a plant soluble heteroglycan = alpha-D-glucose 1-phosphate + a plant soluble heteroglycan. [GOC:pz, RHEA:41732]
GO:0030151	molecular_function	molybdenum ion binding	0	4	UNDER	0.999999999999994	1	1	Interacting selectively and non-covalently with molybdenum (Mo) ions. [GOC:ai]
GO:0006680	biological_process	glucosylceramide catabolic process	0	4	UNDER	0.999999999999994	1	1	The chemical reactions and pathways resulting in the breakdown of glucosylceramides, any compound formed by the replacement of the glycosidic hydroxyl group of a cyclic form of glucose by a ceramide group. [GOC:ai]
GO:0016772	molecular_function	transferase activity, transferring phosphorus-containing groups	0	4	UNDER	0.999999999999994	1	1	Catalysis of the transfer of a phosphorus-containing group from one compound (donor) to another (acceptor). [GOC:jl, ISBN:0198506732]
GO:0046283	biological_process	anthocyanin-containing compound metabolic process	0	4	UNDER	0.999999999999994	1	1	The chemical reactions and pathways involving anthocyanins, any member of a group of intensely colored soluble glycosides of anthocyanidins that occur in plants. They are responsible from most of the scarlet, purple, mauve and blue coloring in higher plants, especially of flowers. [ISBN:0198506732]
GO:0003906	molecular_function	DNA-(apurinic or apyrimidinic site) endonuclease activity	0	4	UNDER	0.999999999999994	1	1	Catalysis of the cleavage of the C-O-P bond in the AP site created when DNA glycosylase removes a damaged base, involved in the DNA base excision repair pathway (BER). [Wikipedia:AP_endonuclease]
GO:0000972	biological_process	transcription-dependent tethering of RNA polymerase II gene DNA at nuclear periphery	0	4	UNDER	0.999999999999994	1	1	The chromosome organization process in which the DNA sequence containing a gene transcribed by RNA polymerase II is maintained in a specific location at the nuclear periphery. In S. cerevisiae, this process involves cis-acting DNA sequences such as the TATA box and upstream activating sequence (UAS) elements, trans-acting transcriptional activators, and also the 3'-UTR of the transcript. [GOC:krc…
GO:0004807	molecular_function	triose-phosphate isomerase activity	0	4	UNDER	0.999999999999994	1	1	Catalysis of the reaction: D-glyceraldehyde 3-phosphate = glycerone phosphate. [EC:5.3.1.1, RHEA:18585]
GO:0015770	biological_process	sucrose transport	0	4	UNDER	0.999999999999994	1	1	The directed movement of sucrose into, out of or within a cell, or between cells by means of some agent such as a transporter or pore. Sucrose is the disaccharide fructofuranosyl-glucopyranoside. [GOC:ai]
GO:0000339	molecular_function	RNA cap binding	0	4	UNDER	0.999999999999994	1	1	Interacting selectively and non-covalently with a 7-methylguanosine (m7G) group or derivative located at the 5' end of an RNA molecule. [GOC:krc]
GO:0006997	biological_process	nucleus organization	0	4	UNDER	0.999999999999994	1	1
GO:0031054	biological_process	pre-miRNA processing	0	4	UNDER	0.999999999999994	1	1	Any process involved in the conversion of a pre-microRNA transcript into a mature microRNA molecule. [GOC:sl, PMID:15211354]
GO:0009294	biological_process	DNA mediated transformation	0	4	UNDER	0.999999999999994	1	1	The introduction and uptake of foreign genetic material (DNA or RNA) into a cell, and often the expression of that genetic material. [ISBN:0716720094, Wikipedia:Transformation_(genetics)]
GO:0032977	molecular_function	membrane insertase activity	0	4	UNDER	0.999999999999994	1	1	Mediates the integration of proteins into a membrane from the inner side of the membrane. Membrane insertases are highly conserved and include the bacterial YidC family, the plant chloroplast Alb3 family, and the fungal and animal mitochondrial Oxa1/Cox18 family. [PMID:14739936]
GO:0019346	biological_process	transsulfuration	0	4	UNDER	0.999999999999994	1	1	The interconversion of homocysteine and cysteine via cystathionine. In contrast with enteric bacteria and mammals, Saccharomyces cerevisiae has two transsulfuration pathways employing two separate sets of enzymes. [MetaCyc:PWY-801]
GO:0016297	molecular_function	acyl-[acyl-carrier-protein] hydrolase activity	0	4	UNDER	0.999999999999994	1	1
GO:0048040	molecular_function	UDP-glucuronate decarboxylase activity	0	4	UNDER	0.999999999999994	1	1	Catalysis of the reaction: H(+) + UDP-alpha-D-glucuronate = CO(2) + UDP-alpha-D-xylose. [EC:4.1.1.35, RHEA:23916]
GO:0048027	molecular_function	mRNA 5'-UTR binding	0	4	UNDER	0.999999999999994	1	1	Interacting selectively and non-covalently with the 5' untranslated region of an mRNA molecule. [GOC:jid]
GO:1902387	molecular_function	ceramide 1-phosphate binding	0	4	UNDER	0.999999999999994	1	1	Interacting selectively and non-covalently with ceramide 1-phosphate. [GOC:TermGenie, PMID:23863933]
GO:0008839	molecular_function	4-hydroxy-tetrahydrodipicolinate reductase	0	4	UNDER	0.999999999999994	1	1	Catalysis of the reaction: (S)-2,3,4,5-tetrahydropyridine-2,6-dicarboxylate + NAD(P)+ + H2O = (2S,4S)-4-hydroxy-2,3,4,5-tetrahydrodipicolinate + NAD(P)H + H+. [EC:1.17.1.8]
GO:0052906	molecular_function	tRNA (guanine(37)-N(1))-methyltransferase activity	0	4	UNDER	0.999999999999994	1	1	Catalysis of the reaction: S-adenosyl-L-methionine + guanine(37) in tRNA = N(1)-methylguanine(37) in tRNA + S-adenosyl-L-homocysteine. [EC:2.1.1.228]
GO:0070192	biological_process	chromosome organization involved in meiotic cell cycle	0	4	UNDER	0.999999999999994	1	1	A process of chromosome organization that is involved in a meiotic cell cycle. [GOC:mah]
GO:0047493	molecular_function	ceramide cholinephosphotransferase activity	0	4	UNDER	0.999999999999994	1	1	Catalysis of the reaction: CDP-choline + ceramide = CMP + H(+) + sphingomyelin. [EC:2.7.8.3, RHEA:16273]
GO:0009642	biological_process	response to light intensity	0	4	UNDER	0.999999999999994	1	1	Any process that results in a change in state or activity of a cell or an organism (in terms of movement, secretion, enzyme production, gene expression, etc.) as a result of a light intensity stimulus. [GOC:go_curators]
GO:0016847	molecular_function	1-aminocyclopropane-1-carboxylate synthase activity	0	4	UNDER	0.999999999999994	1	1
GO:0000340	molecular_function	RNA 7-methylguanosine cap binding	0	4	UNDER	0.999999999999994	1	1	Interacting selectively and non-covalently with the 7-methylguanosine group added cotranscriptionally to the 5' end of RNA molecules transcribed by polymerase II. [GOC:krc]
GO:0009944	biological_process	polarity specification of adaxial/abaxial axis	0	4	UNDER	0.999999999999994	1	1	The process resulting in the establishment of polarity along the adaxial/abaxial axis. Adaxial refers to being situated toward an axis of an anatomical structure. Abaxial refers to being situated away from an axis of an anatomical structure. [GOC:dph, GOC:tb]
GO:0006446	biological_process	regulation of translational initiation	0	4	UNDER	0.999999999999994	1	1	Any process that modulates the frequency, rate or extent of translational initiation. [GOC:go_curators]
GO:0006183	biological_process	GTP biosynthetic process	0	4	UNDER	0.999999999999994	1	1	The chemical reactions and pathways resulting in the formation of GTP, guanosine triphosphate. [ISBN:0198506732]
GO:0031124	biological_process	mRNA 3'-end processing	0	4	UNDER	0.999999999999994	1	1	Any process involved in forming the mature 3' end of an mRNA molecule. [GOC:mah]
GO:0005795	cellular_component	Golgi stack	0	4	UNDER	0.999999999999994	1	1
GO:0004791	molecular_function	thioredoxin-disulfide reductase activity	0	4	UNDER	0.999999999999994	1	1	Catalysis of the reaction: NADP(+) + thioredoxin = H(+) + NADPH + thioredoxin disulfide. [EC:1.8.1.9, RHEA:20345]
GO:0000447	biological_process	endonucleolytic cleavage in ITS1 to separate SSU-rRNA from 5.8S rRNA and LSU-rRNA from tricistronic rRNA transcript (SSU-rRNA, 5.8S rRNA, LSU-rRNA)	0	4	UNDER	0.999999999999994	1	1	Endonucleolytic cleavage between the SSU-rRNA and the 5.8S rRNA of an rRNA molecule originally produced as a tricistronic rRNA transcript that contained the Small SubUnit (SSU) rRNA, the 5.8S rRNA, and the Large SubUnit (LSU) rRNA, in that order, from 5' to 3' along the primary transcript. [GOC:curators, PMID:10690410]
GO:0005337	molecular_function	nucleoside transmembrane transporter activity	0	4	UNDER	0.999999999999994	1	1	Enables the transfer of a nucleoside, a nucleobase linked to either beta-D-ribofuranose (ribonucleoside) or 2-deoxy-beta-D-ribofuranose, (a deoxyribonucleotide) from one side of a membrane to the other. [GOC:ai]
GO:0000408	cellular_component	EKC/KEOPS complex	0	4	UNDER	0.999999999999994	1	1	A protein complex involved in t6A tRNA modification; originally proposed to be involved in transcription as well as promoting telomere uncapping and telomere elongation. For example, in Saccharomyces cerevisiae the complex contains Bud32p, Kae1p, Gon7p, Cgi121p, and Pcc1p. [GOC:elh, GOC:vw, PMID:16564010, PMID:16874308, PMID:21183954, PMID:23945934]
GO:0004452	molecular_function	isopentenyl-diphosphate delta-isomerase activity	0	4	UNDER	0.999999999999994	1	1	Catalysis of the reaction: isopentenyl diphosphate = dimethylallyl diphosphate. [EC:5.3.3.2, RHEA:23284]
GO:0000469	biological_process	cleavage involved in rRNA processing	0	4	UNDER	0.999999999999994	1	1	Any phosphodiester bond hydrolysis involved in the conversion of a primary ribosomal RNA (rRNA) transcript into a mature rRNA molecule. [GOC:curators]
GO:0004834	molecular_function	tryptophan synthase activity	0	4	UNDER	0.999999999999994	1	1	Catalysis of the reaction: L-serine + (1S,2R)-1-C-(indol-3-yl)glycerol 3-phosphate = L-tryptophan + glyceraldehyde 3-phosphate + H2O. [RHEA:10532]
GO:0042262	biological_process	DNA protection	0	4	UNDER	0.999999999999994	1	1	Any process in which DNA is protected from damage by, for example, oxidative stress. [GOC:jl]
GO:0090116	biological_process	C-5 methylation of cytosine	0	4	UNDER	0.999999999999994	1	1	The covalent transfer of a methyl group to C-5 of cytosine in a DNA molecule. [GOC:ascb_2009, GOC:dph, GOC:tb]
GO:0103025	molecular_function	alpha-amylase activity (releasing maltohexaose)	0	4	UNDER	0.999999999999994	1	1	Catalysis of the reaction: n H2O + a 1,4-alpha-D-glucan = alpha-maltohexaose + a 1,4-alpha-D-glucan. [EC:3.2.1.1, GOC:pz]
GO:0052689	molecular_function	carboxylic ester hydrolase activity	0	4	UNDER	0.999999999999994	1	1
GO:0009814	biological_process	defense response, incompatible interaction	0	4	UNDER	0.999999999999994	1	1	A response of a plant to a pathogenic agent that prevents the occurrence or spread of disease. [GOC:lr]
GO:0031261	cellular_component	DNA replication preinitiation complex	0	4	UNDER	0.999999999999994	1	1	A protein-DNA complex assembled at eukaryotic DNA replication origins immediately prior to the initiation of DNA replication. The preinitiation complex is formed by the assembly of additional proteins onto an existing prereplicative complex. In budding yeast, the additional proteins might include Cdc45p, Sld2p, Sld3p, Dpb11p, DNA polymerases, and others; in fission yeast the GINS complex is prese…
GO:0007019	biological_process	microtubule depolymerization	0	4	UNDER	0.999999999999994	1	1	The removal of tubulin heterodimers from one or both ends of a microtubule. [ISBN:0815316194]
GO:0006107	biological_process	oxaloacetate metabolic process	0	4	UNDER	0.999999999999994	1	1	The chemical reactions and pathways involving oxaloacetate, the anion of oxobutanedioic acid, an important intermediate in metabolism, especially as a component of the TCA cycle. [ISBN:0198506732]
GO:0004813	molecular_function	alanine-tRNA ligase activity	0	4	UNDER	0.999999999999994	1	1	Catalysis of the reaction: ATP + L-alanine + tRNA(Ala) = AMP + diphosphate + L-alanyl-tRNA(Ala). [EC:6.1.1.7]
GO:0097344	cellular_component	Rix1 complex	0	4	UNDER	0.999999999999994	1	1	A protein complex that comprises Rix1p, Ipi1p and Ipi3p, and is required for processing of ITS2 sequences from 35S pre-rRNA. The Rix1 complex has been identified in budding yeast and fission yeast, and members of this complex are conserved in higher eukaryotes. [GOC:vw, PMID:14759368, PMID:15260980, PMID:21385875]
GO:0042285	molecular_function	xylosyltransferase activity	0	4	UNDER	0.999999999999994	1	1	Catalysis of the transfer of a xylosyl group to an acceptor molecule, typically another carbohydrate or a lipid. [GOC:ai]
GO:0006436	biological_process	tryptophanyl-tRNA aminoacylation	0	4	UNDER	0.999999999999994	1	1	The process of coupling tryptophan to tryptophanyl-tRNA, catalyzed by tryptophanyl-tRNA synthetase. The tryptophanyl-tRNA synthetase is a class-I synthetase. The activated amino acid is transferred to the 2'-OH group of a tryptophan-accetping tRNA. The 2'-O-aminoacyl-tRNA will ultimately migrate to the 3' position via transesterification. [GOC:mcc, ISBN:0716730510]
GO:0036065	biological_process	fucosylation	0	4	UNDER	0.999999999999994	1	1	The covalent attachment of a fucosyl group to an acceptor molecule. [GOC:sart, PMID:19948734]
GO:0008121	molecular_function	ubiquinol-cytochrome-c reductase activity	0	4	UNDER	0.999999999999994	1	1	Enables the transfer of a solute or solutes from one side of a membrane to the other according to the reaction: CoQH2 + 2 ferricytochrome c = CoQ + 2 ferrocytochrome c + 2 H+. [EC:1.10.2.2, ISBN:0198547684]
GO:0042752	biological_process	regulation of circadian rhythm	0	4	UNDER	0.999999999999994	1	1	Any process that modulates the frequency, rate or extent of a circadian rhythm. A circadian rhythm is a biological process in an organism that recurs with a regularity of approximately 24 hours. [GOC:dph, GOC:jl, GOC:tb]
GO:0031167	biological_process	rRNA methylation	0	4	UNDER	0.999999999999994	1	1	The posttranscriptional addition of methyl groups to specific residues in an rRNA molecule. [GOC:mah]
GO:0009864	biological_process	induced systemic resistance, jasmonic acid mediated signaling pathway	0	4	UNDER	0.999999999999994	1	1	The series of molecular signals mediated by jasmonic acid involved in induced systemic resistance. [GOC:jy]
GO:0000118	cellular_component	histone deacetylase complex	0	4	UNDER	0.999999999999994	1	1	A protein complex that possesses histone deacetylase activity. [GOC:mah]
GO:0002188	biological_process	translation reinitiation	0	4	UNDER	0.999999999999994	1	1	A gene-specific translational control mechanism where the small ribosomal subunit remains attached to the mRNA following termination of translation, then resumes scanning on the same mRNA molecule and initiates again at a downstream start site. Reinitiation depends on de novo recruitment of the ternary complex that is required to recognize the next AUG codon. [PMID:18056426, PMID:18765792]
GO:0005047	molecular_function	signal recognition particle binding	0	4	UNDER	0.999999999999994	1	1	Interacting selectively and non-covalently with the signal recognition particle. [ISBN:0198506732]
GO:0055088	biological_process	lipid homeostasis	0	4	UNDER	0.999999999999994	1	1	Any process involved in the maintenance of an internal steady state of lipid within an organism or cell. [GOC:BHF, GOC:rl]
GO:0046695	cellular_component	SLIK (SAGA-like) complex	0	4	UNDER	0.999999999999994	1	1	A SAGA-type histone acetyltransferase complex that contains Rtg2 and a smaller form of Spt7 than the fungal SAGA complex, and lacks Spt8. The complex is involved in the yeast retrograde response pathway, which is important for gene expression changes during mitochondrial dysfunction. [PMID:12101232, PMID:12186975, PMID:17337012]
GO:0042301	molecular_function	phosphate ion binding	0	4	UNDER	0.999999999999994	1	1	Interacting selectively and non-covalently with phosphate. [GOC:jl]
GO:0006283	biological_process	transcription-coupled nucleotide-excision repair	0	4	UNDER	0.999999999999994	1	1	The nucleotide-excision repair process that carries out preferential repair of DNA lesions on the actively transcribed strand of the DNA duplex. In addition, the transcription-coupled nucleotide-excision repair pathway is required for the recognition and repair of a small subset of lesions that are not recognized by the global genome nucleotide excision repair pathway. [PMID:10197977, PMID:119002…
GO:0006857	biological_process	oligopeptide transport	0	4	UNDER	0.999999999999994	1	1	The directed movement of oligopeptides into, out of or within a cell, or between cells, by means of some agent such as a transporter or pore. Oligopeptides are molecules that contain a small number (2 to 20) of amino-acid residues connected by peptide linkages. [ISBN:0198506732]
GO:0046168	biological_process	glycerol-3-phosphate catabolic process	0	4	UNDER	0.999999999999994	1	1	The chemical reactions and pathways resulting in the breakdown of glycerol-3-phosphate, a phosphoric monoester of glycerol. [GOC:ai]
GO:0004792	molecular_function	thiosulfate sulfurtransferase activity	0	4	UNDER	0.999999999999994	1	1	Catalysis of the reaction: hydrogen cyanide + thiosulfate = H(+) + sulfite + thiocyanate. [EC:2.8.1.1, RHEA:16881]
GO:0070207	biological_process	protein homotrimerization	0	4	UNDER	0.999999999999994	1	1	The formation of a protein homotrimer, a macromolecular structure consisting of three noncovalently associated identical subunits. [GOC:hjd]
GO:0060236	biological_process	regulation of mitotic spindle organization	0	4	UNDER	0.999999999999994	1	1	Any process that modulates the rate, frequency or extent of the assembly, arrangement of constituent parts, or disassembly of the microtubule spindle during a mitotic cell cycle. [GOC:ascb_2009, GOC:dph, GOC:tb]
GO:0071038	biological_process	nuclear polyadenylation-dependent tRNA catabolic process	0	4	UNDER	0.999999999999994	1	1	The chemical reactions and pathways occurring in the nucleus and resulting in the breakdown of an aberrant or incorrectly modified transfer RNA (tRNA) molecule, initiated by the enzymatic addition of a sequence of adenylyl residues (polyadenylation) at the 3' end the target tRNA. [GOC:dgf, GOC:krc]
GO:0000815	cellular_component	ESCRT III complex	0	4	UNDER	0.999999999999994	1	1	An endosomal sorting complex required for transport. Consists of two soluble subcomplexes of highly charged coiled-coil proteins and is required for sorting and/or concentration of multivesicular body (MVB) cargoes. [GOC:rb, PMID:12892785, PMID:12900393]
GO:0010239	biological_process	chloroplast mRNA processing	0	4	UNDER	0.999999999999994	1	1	Steps involved in processing precursor RNAs arising from transcription of operons in the chloroplast genome into mature mRNAs. [GOC:tb, PMID:9648738]
GO:0032958	biological_process	inositol phosphate biosynthetic process	0	4	UNDER	0.999999999999994	1	1	The chemical reactions and pathways resulting in the formation of an inositol phosphate, 1,2,3,4,5,6-cyclohexanehexol, with one or more phosphate groups attached. [GOC:mah]
GO:0007031	biological_process	peroxisome organization	0	4	UNDER	0.999999999999994	1	1	A process that is carried out at the cellular level which results in the assembly, arrangement of constituent parts, or disassembly of a peroxisome. A peroxisome is a small, membrane-bounded organelle that uses dioxygen (O2) to oxidize organic molecules. [GOC:mah]
GO:0004127	molecular_function	cytidylate kinase activity	0	4	UNDER	0.999999999999994	1	1	Catalysis of the reaction: ATP + (d)CMP = ADP + (d)CDP. [EC:2.7.4.14]
GO:0048731	biological_process	system development	0	4	UNDER	0.999999999999994	1	1	The process whose specific outcome is the progression of an organismal system over time, from its formation to the mature structure. A system is a regularly interacting or interdependent group of organs or tissues that work together to carry out a given biological process. [GOC:dph, GOC:jid]
GO:0016872	molecular_function	intramolecular lyase activity	0	4	UNDER	0.999999999999994	1	1	The catalysis of certain rearrangements of a molecule to break or form a ring. [GOC:jl, http://www.mercksource.com/]
GO:0042128	biological_process	nitrate assimilation	0	4	UNDER	0.999999999999994	1	1	The nitrogen metabolic process that encompasses the uptake of nitrate from the environment and reduction to ammonia, and results in the incorporation of nitrogen derived from nitrate into cellular substances. [GOC:das, GOC:mah, PMID:10542156, PMID:8122899]
GO:0120009	biological_process	intermembrane lipid transfer	0	4	UNDER	0.999999999999994	1	1	The transport of lipids between membranes in which a lipid molecule is transported through an aqueous phase from the outer leaflet of a donor membrane to the outer leaflet of an acceptor membrane. This process does not require metabolic energy and can be either spontaneous or mediated by lipid transfer proteins (LTPs). [GOC:krc, PMID:20823909, PMID:24220498, PMID:25797198]
GO:0048235	biological_process	pollen sperm cell differentiation	0	4	UNDER	0.999999999999994	1	1
GO:0006556	biological_process	S-adenosylmethionine biosynthetic process	0	4	UNDER	0.999999999999994	1	1	The chemical reactions and pathways resulting in the formation of S-adenosylmethionine, S-(5'-adenosyl)-L-methionine, an important intermediate in one-carbon metabolism. [GOC:go_curators, ISBN:0198506732]
GO:0003918	molecular_function	DNA topoisomerase type II (double strand cut, ATP-hydrolyzing) activity	0	4	UNDER	0.999999999999994	1	1
GO:0050508	molecular_function	glucuronosyl-N-acetylglucosaminyl-proteoglycan 4-alpha-N-acetylglucosaminyltransferase activity	0	4	UNDER	0.999999999999994	1	1	Catalysis of the reaction: beta-D-glucuronosyl-(1,4)-N-acetyl-alpha-D-glucosaminyl-proteoglycan + UDP-N-acetyl-D-glucosamine = N-acetyl-alpha-D-glucosaminyl-(1,4)-beta-D-glucuronosyl-(1,4)-N-acetyl-alpha-D-glucosaminyl-proteoglycan + UDP. [EC:2.4.1.224, MetaCyc:2.4.1.224-RXN]
GO:0009938	biological_process	negative regulation of gibberellic acid mediated signaling pathway	0	4	UNDER	0.999999999999994	1	1	Any process that stops, prevents, or reduces the frequency, rate or extent of gibberellic acid mediated signaling activity. [GOC:sm]
GO:0030942	molecular_function	endoplasmic reticulum signal peptide binding	0	4	UNDER	0.999999999999994	1	1	Interacting selectively and non-covalently with an endoplasmic reticulum signal peptide, a specific peptide sequence that acts as a signal to localize the protein within the endoplasmic reticulum. [GOC:mah]
GO:0004367	molecular_function	glycerol-3-phosphate dehydrogenase [NAD+] activity	0	4	UNDER	0.999999999999994	1	1	Catalysis of the reaction: sn-glycerol 3-phosphate + NAD+ = glycerone phosphate + NADH + H+. [EC:1.1.1.8, RHEA:11092]
GO:1902389	biological_process	ceramide 1-phosphate transport	0	4	UNDER	0.999999999999994	1	1	The directed movement of a ceramide 1-phosphate into, out of or within a cell, or between cells, by means of some agent such as a transporter or pore. [GOC:TermGenie, PMID:23863933]
GO:0006624	biological_process	vacuolar protein processing	0	4	UNDER	0.999999999999994	1	1	Protein processing that takes place in the vacuole. Most protein processing in the vacuole represents proteolytic cleavage of precursors to form active enzymes. [GOC:mah]
GO:0004478	molecular_function	methionine adenosyltransferase activity	0	4	UNDER	0.999999999999994	1	1	Catalysis of the reaction: ATP + L-methionine + H2O = phosphate + diphosphate + S-adenosyl-L-methionine. [EC:2.5.1.6]
GO:0006751	biological_process	glutathione catabolic process	0	4	UNDER	0.999999999999994	1	1	The chemical reactions and pathways resulting in the breakdown of glutathione, the tripeptide glutamylcysteinylglycine, which acts as a coenzyme for some enzymes and as an antioxidant in the protection of sulfhydryl groups in enzymes and other proteins. [GOC:ai, ISBN:0198506732]
GO:0051010	molecular_function	microtubule plus-end binding	0	4	UNDER	0.999999999999994	1	1	Interacting selectively and non-covalently with the plus end of a microtubule. [GOC:ai, PMID:14557818, PMID:14614826]
GO:0007264	biological_process	small GTPase mediated signal transduction	0	4	UNDER	0.999999999999994	1	1	Any series of molecular signals in which a small monomeric GTPase relays one or more of the signals. [GOC:mah]
GO:0070863	biological_process	positive regulation of protein exit from endoplasmic reticulum	0	4	UNDER	0.999999999999994	1	1	Any process that activates or increases the frequency, rate or extent of directed movement of proteins from the endoplasmic reticulum. [GOC:mah]
GO:0016730	molecular_function	oxidoreductase activity, acting on iron-sulfur proteins as donors	0	4	UNDER	0.999999999999994	1	1	Catalysis of an oxidation-reduction (redox) reaction in which an iron-sulfur protein acts as a hydrogen or electron donor and reduces a hydrogen or electron acceptor. [GOC:ai]
GO:0016811	molecular_function	hydrolase activity, acting on carbon-nitrogen (but not peptide) bonds, in linear amides	0	4	UNDER	0.999999999999994	1	1	Catalysis of the hydrolysis of any non-peptide carbon-nitrogen bond in a linear amide. [GOC:ai]
GO:0004540	molecular_function	ribonuclease activity	0	4	UNDER	0.999999999999994	1	1	Catalysis of the hydrolysis of phosphodiester bonds in chains of RNA. [GOC:mah, ISBN:0198547684]
GO:0004560	molecular_function	alpha-L-fucosidase activity	0	4	UNDER	0.999999999999994	1	1	Catalysis of the reaction: an alpha-L-fucoside + H2O = an alcohol + L-fucose. [EC:3.2.1.51]
GO:0046417	biological_process	chorismate metabolic process	0	4	UNDER	0.999999999999994	1	1	The chemical reactions and pathways involving chorismate, the anion of (3R-trans)-3-((1-carboxyethenyl)oxy)-4-hydroxy-1,5-cyclohexadiene-1-carboxylic acid. [ISBN:0198506732]
GO:1904262	biological_process	negative regulation of TORC1 signaling	0	4	UNDER	0.999999999999994	1	1	Any process that stops, prevents or reduces the frequency, rate or extent of TORC1 signaling. [GO_REF:0000058, GOC:TermGenie, PMID:25366275]
GO:0006598	biological_process	polyamine catabolic process	0	4	UNDER	0.999999999999994	1	1	The chemical reactions and pathways resulting in the breakdown of polyamines, any organic compound containing two or more amino groups. [ISBN:0198506732]
GO:0097550	cellular_component	transcription preinitiation complex	0	4	UNDER	0.999999999999994	1	1	A protein-DNA complex composed of proteins binding promoter DNA to form the transcriptional preinitiation complex (PIC), the formation of which is a prerequisite for transcription. [GOC:di, PMID:22751016]
GO:0034622	biological_process	cellular protein-containing complex assembly	0	4	UNDER	0.999999999999994	1	1
GO:0045486	molecular_function	naringenin 3-dioxygenase activity	0	4	UNDER	0.999999999999994	1	1	Catalysis of the reaction: naringenin + 2-oxoglutarate + O2 = dihydrokaempferol + succinate + CO2. [EC:1.14.11.9]
GO:0044611	cellular_component	nuclear pore inner ring	0	4	UNDER	0.999999999999994	1	1	A subcomplex of the nuclear pore complex (NPC) that forms the inner rings of the core scaffold, a lattice-like structure that gives the NPC its shape and strength. In S. cerevisiae, the two inner rings are each composed of Nup192p, Nup188p, Nup170p and Nup157p. In vertebrates, the two inner rings are each composed of Nup205, Nup188 and Nup155. Components are arranged in 8-fold symmetrical 'spokes…
GO:0030660	cellular_component	Golgi-associated vesicle membrane	0	4	UNDER	0.999999999999994	1	1	The lipid bilayer surrounding a vesicle associated with the Golgi apparatus. [GOC:mah]
GO:0044613	cellular_component	nuclear pore central transport channel	0	4	UNDER	0.999999999999994	1	1	The central substructure of the nuclear pore complex (NPC), through which nucleocytoplasmic transport of RNAs, proteins and small molecules occurs. The central transport channel is filled with FG-nucleoporins, which form a selective barrier and provide a series of binding sites for transporter proteins. Characterized S. cerevisiae FG-nucleoporins include Nup159p, Nup145Np, Nup116p, Nup100p, Nsp1p…
GO:0006353	biological_process	DNA-templated transcription, termination	0	4	UNDER	0.999999999999994	1	1	The cellular process that completes DNA-templated transcription; the formation of phosphodiester bonds ceases, the RNA-DNA hybrid dissociates, and RNA polymerase releases the DNA. [GOC:txnOH, ISBN:0716720094, PMID:15020047, PMID:18280161]
GO:0045140	molecular_function	inositol phosphoceramide synthase activity	0	4	UNDER	0.999999999999994	1	1	Catalysis of the reaction: phytoceramide + inositol phosphate = inositol phosphoceramide. [MetaCyc:RXN3O-581, PMID:9405490, PMID:9614099]
GO:0032790	biological_process	ribosome disassembly	0	4	UNDER	0.999999999999994	1	1	The disaggregation of a ribosome into its constituent components; includes the dissociation of ribosomal subunits. [GOC:mah, GOC:vk]
GO:0046524	molecular_function	sucrose-phosphate synthase activity	0	4	UNDER	0.999999999999994	1	1	Catalysis of the reaction: UDP-glucose + D-fructose 6-phosphate = UDP + sucrose 6-phosphate. [EC:2.4.1.14]
GO:0010319	cellular_component	stromule	0	4	UNDER	0.999999999999994	1	1	Thin filamentous structure extending from the surface of all plastid types examined so far, including chloroplast, proplastid, etioplast, leucoplast, amyloplast, and chromoplast. In general, stromules are more abundant in tissues containing non-green plastids, and in cells containing smaller plastids. The primary function of stromules is still unresolved, although the presence of stromules marked…
GO:0034045	cellular_component	phagophore assembly site membrane	0	4	UNDER	0.999999999999994	1	1	A cellular membrane associated with the phagophore assembly site. [GOC:mah, GOC:rph, PMID:16874040, PMID:17382324]
GO:0052325	biological_process	cell wall pectin biosynthetic process	0	4	UNDER	0.999999999999994	1	1	The chemical reactions and pathways resulting in the formation of pectin, a polymer containing a backbone of alpha-1,4-linked D-galacturonic acid residues, as part of the organization and biogenesis of the cell wall. [GOC:ai]
GO:0043328	biological_process	protein transport to vacuole involved in ubiquitin-dependent protein catabolic process via the multivesicular body sorting pathway	0	4	UNDER	0.999999999999994	1	1	The process of directing proteins towards the vacuole that contributes to protein catabolism via the multivesicular body (MVB) pathway. [GOC:jl, PMID:11511343]
GO:0044260	biological_process	cellular macromolecule metabolic process	0	4	UNDER	0.999999999999994	1	1
GO:0045548	molecular_function	phenylalanine ammonia-lyase activity	0	4	UNDER	0.999999999999994	1	1	Catalysis of the reaction: L-phenylalanine = NH(4)(+) + trans-cinnamate. [RHEA:21384]
GO:2000008	biological_process	regulation of protein localization to cell surface	0	4	UNDER	0.999999999999994	1	1	Any process that modulates the frequency, rate or extent of protein localization to the cell surface. [GOC:obol]
GO:0003857	molecular_function	3-hydroxyacyl-CoA dehydrogenase activity	0	4	UNDER	0.999999999999994	1	1	Catalysis of the reaction: (S)-3-hydroxyacyl-CoA + NAD+ = 3-oxoacyl-CoA + NADH + H(+). [EC:1.1.1.35]
GO:0006537	biological_process	glutamate biosynthetic process	0	4	UNDER	0.999999999999994	1	1	The chemical reactions and pathways resulting in the formation of glutamate, the anion of 2-aminopentanedioic acid. [GOC:go_curators]
GO:0055075	biological_process	potassium ion homeostasis	0	4	UNDER	0.999999999999994	1	1	Any process involved in the maintenance of an internal steady state of potassium ions within an organism or cell. [GOC:jid, GOC:mah]
GO:0009786	biological_process	regulation of asymmetric cell division	0	4	UNDER	0.999999999999994	1	1	Any process that modulates the frequency, rate or extent of asymmetric cell division. [GOC:lr]
GO:0005313	molecular_function	L-glutamate transmembrane transporter activity	0	4	UNDER	0.999999999999994	1	1	Enables the transfer of L-glutamate from one side of a membrane to the other. L-glutamate is the anion of 2-aminopentanedioic acid. [GOC:ai, GOC:mtg_transport, ISBN:0815340729]
GO:0048523	biological_process	negative regulation of cellular process	0	4	UNDER	0.999999999999994	1	1
GO:0001174	biological_process	transcriptional start site selection at RNA polymerase II promoter	0	4	UNDER	0.999999999999994	1	1	Any process involved in the selection of the specific location within the template strand of an RNA polymerase II promoter for hybridization of the cognate ribonucleotides and formation of first phosphodiester bond within the nascent transcript. [GOC:txnOH, PMID:16826228, PMID:18846104]
GO:0032786	biological_process	positive regulation of DNA-templated transcription, elongation	0	4	UNDER	0.999999999999994	1	1	Any process that activates or increases the frequency, rate or extent of transcription elongation, the extension of an RNA molecule after transcription initiation and promoter clearance by the addition of ribonucleotides catalyzed by a DNA-dependent RNA polymerase. [GOC:mah, GOC:txnOH]
GO:0006349	biological_process	regulation of gene expression by genetic imprinting	0	4	UNDER	0.999999999999994	1	1	Heritable alterations in the activity of a gene that depend on whether it passed through the paternal or the maternal germline, but that are not encoded by DNA itself. [GOC:ems, ISBN:0198506732, PMID:11498578]
GO:0005980	biological_process	glycogen catabolic process	0	4	UNDER	0.999999999999994	1	1	The chemical reactions and pathways resulting in the breakdown of glycogen, a polydisperse, highly branched glucan composed of chains of D-glucose residues. [ISBN:0198506732]
GO:0042218	biological_process	1-aminocyclopropane-1-carboxylate biosynthetic process	0	4	UNDER	0.999999999999994	1	1	The chemical reactions and pathways resulting in the formation of 1-aminocyclopropane-1-carboxylate, a natural product found in plant tissues. It is a key intermediate in the biosynthesis of ethylene (ethene), a fruit-ripening hormone in plants. [GOC:go_curators]
GO:0030906	cellular_component	retromer, cargo-selective complex	0	4	UNDER	0.999999999999994	1	1	The trimeric subcomplex of the retromer, believed to be closely associated with the membrane. This trimeric complex is responsible for recognizing and binding to cargo molecules. The complex comprises three Vps proteins in both yeast and mammalian cells: Vps35p, Vps29p, and Vps26p in yeast, and VPS35, VPS29 and VPS26A or VPS26B in mammals. [GOC:bf, PMID:11102511, PMID:26220253, PMID:9700157]
GO:0098849	biological_process	cellular detoxification of cadmium ion	0	4	UNDER	0.999999999999994	1	1	Any process that reduces or removes the toxicity of cadmium cations in a cell. These include transport of cadmium cations away from sensitive areas and to compartments or complexes whose purpose is sequestration. [GOC:dos, GOC:vw]
GO:0008276	molecular_function	protein methyltransferase activity	0	4	UNDER	0.999999999999994	1	1	Catalysis of the transfer of a methyl group (CH3-) to a protein. [GOC:jl, ISBN:0198506732]
GO:0016410	molecular_function	N-acyltransferase activity	0	4	UNDER	0.999999999999994	1	1	Catalysis of the transfer of an acyl group to a nitrogen atom on the acceptor molecule. [GOC:ai]
GO:0031597	cellular_component	cytosolic proteasome complex	0	4	UNDER	0.999999999999994	1	1	A proteasome complex found in the cytosol of a cell. [GOC:mah, GOC:mtg_sensu]
GO:0006876	biological_process	cellular cadmium ion homeostasis	0	4	UNDER	0.999999999999994	1	1	Any process involved in the maintenance of an internal steady state of cadmium ions at the level of a cell. [GOC:ai, GOC:mah]
GO:0070402	molecular_function	NADPH binding	0	4	UNDER	0.999999999999994	1	1	Interacting selectively and non-covalently with the reduced form, NADPH, of nicotinamide-adenine dinucleotide phosphate, a coenzyme involved in many redox and biosynthetic reactions. [GOC:mah]
GO:0070131	biological_process	positive regulation of mitochondrial translation	0	4	UNDER	0.999999999999994	1	1	Any process that activates or increases the frequency, rate or extent of the chemical reactions and pathways resulting in the formation of proteins by the translation of mRNA in a mitochondrion. [GOC:mah]
GO:2000024	biological_process	regulation of leaf development	0	4	UNDER	0.999999999999994	1	1	Any process that modulates the frequency, rate or extent of leaf development. [GOC:obol]
GO:0003785	molecular_function	actin monomer binding	0	4	UNDER	0.999999999999994	1	1	Interacting selectively and non-covalently with monomeric actin, also known as G-actin. [GOC:ai]
GO:0060090	molecular_function	molecular adaptor activity	0	4	UNDER	0.999999999999994	1	1
GO:0006574	biological_process	valine catabolic process	0	4	UNDER	0.999999999999994	1	1	The chemical reactions and pathways resulting in the breakdown of valine, 2-amino-3-methylbutanoic acid. [GOC:ai]
GO:0000930	cellular_component	gamma-tubulin complex	0	4	UNDER	0.999999999999994	1	1	A multiprotein complex composed of gamma-tubulin and other non-tubulin proteins. Gamma-tubulin complexes are localized to microtubule organizing centers, and play an important role in the nucleation of microtubules. The number and complexity of non-tubulin proteins associated with these complexes varies between species. [GOC:clt, PMID:12134075]
GO:1901371	biological_process	regulation of leaf morphogenesis	0	4	UNDER	0.999999999999994	1	1	Any process that modulates the frequency, rate or extent of leaf morphogenesis. [GOC:TermGenie]
GO:0010189	biological_process	vitamin E biosynthetic process	0	4	UNDER	0.999999999999994	1	1	The chemical reactions and pathways resulting in the formation of vitamin E, tocopherol, which includes a series of eight structurally similar compounds. Alpha-tocopherol is the most active form in humans and is a powerful biological antioxidant. [GOC:mg]
GO:0070084	biological_process	protein initiator methionine removal	0	4	UNDER	0.999999999999994	1	1	The protein modification process in which the translation-initiating methionine or formylmethionine residue is removed from a protein. [GOC:imk, GOC:mah]
[truncated: 5,465 more rows]

## Sheet: Supplementary Table S4
Supplementary Table S4. GO functional categorization of genes belonging to orthogroups identified in the BadiRate analyses as significantly expanded in Moringa.
			Expanded	Genome
[truncated: 10,955 more rows]
